# Supplementary material for: Multimodal intrathecal analgesia (MITA) with morphine for reducing postoperative opioid use and acute pain following hepato-pancreato-biliary surgery: A multicenter retrospective study
Source: PLoS One. 2023 Sep 8;18(9):e0291108. doi: 10.1371/journal.pone.0291108 (PMC10490836; doi:10.1371/journal.pone.0291108)
Supplement: S1 File — (XLSX) [file pone.0291108.s003.xlsx]

## Sheet: FINAL
ID	AGE	HOSPITAL	MULTIMODAL	OPERATION_GROUP	OPERATION_TIME_MINUTES	MORPHINE_DOSE_MG	CLONIDINE_DOSE_ΜG	BUPIVACAINE_DOSE_MG	BLOOD_LOSS_ML	URINE_OUTPUT_ML	CRYSTALLOIDS_ML	IV4_ALBUMIN_ML	IV20_ALBUMIN_ML	NORADRENALINE_MCG	EPHEDRINE_MG	INTRA-OP_EQUIVALENT_IV_MORPHINE_MG	RECOVERY_MAX_PAIN	RECOVERY_WORST_SEDATION	RECOVERY_HYPOTENSIVE_EVENTS	RECOVERY_NALOXONE_MCG	DAY_0_MAX_PAIN_REST	DAY_0_MAX_PAIN_MOVEMENT	DAY_0_WORST_SEDATION	D0_EQUIVALENT_IV_MORPHINE_MG	D0_NALOXONE_MCG	DAY_1_MAX_PAIN_REST	DAY_1_MAX_PAIN_MOVEMENT	DAY_1_WORST_SEDATION	DAY_1_HYPOTENSIVE_EVENTS	D1_EQUIVALENT_IV_MORPHINE_MG	D1_NALOXONE_MCG	DAY_2_MAX_PAIN_REST	DAY_2_MAX_PAIN_MOVEMENT	DAY_2_WORST_SEDATION	DAY_2_HYPOTENSIVE_EVENTS	D2_EQUIVALENT_IV_MORPHINE_MG	DAY_3_MAX_PAIN_REST	DAY_3_MAX_PAIN_MOVEMENT	DAY_3_WORST_SEDATION	DAY_3_HYPOTENSION	D3_EQUIVALENT_IV_MORPHINE_MG	LOS	ICU_ADMISSION_YES=1_NO=0	ICU_TIME_DAYS	COMPLICATION_Y=1_N=0	NUMBER_OF_COMPLICATIONS	COMPLICATIONS_GROUPED_(1-4+)	WORST_COMPLICATION_GRADE	GRADE_I
1	74	0	1	3	480	400	0.075	15	250	500	1000	500	0	1440	0	10	0	0	0	0	0	0	0	2.67	0	3	4	3	1	17.33	0	2	4	5	0	10.67	3	7	0	0	0	9	1	2	1	1	1	1	1
2	40	0	1	0	360	400	0.075	15	500		1000	500	0	180	0	0	0	2	1	0	0	0	0	6	0	0	0	0	1	13	0	0	2	0	0	0	3	4	0	0	0	7	1	1	1	1	1	1	1
3	74	0	1	2	480	400	0.075	15	200	100	500	1000	0	0	0	10	0	0	1	0	0	3	3	0	0	3	5		2	0	0	5	6	3	2	56	2	4	3	0	5	17	1	4	1	1	1	1	1
4	70	0	1	1	180	400	0.075	15	200	200	1000	500	0	0	0	0	0	0	0	0	0	3		4	0	3	5		0	5.33	0	3	4		0	0	1	4		0	0	6	1	1	0	0	0	0	0
5	72	0	1	0	480	400	0.075	15	300	300	1000	750	0	0	0	0	0	0	0	0	0	3	3	4.67	0	3	5	3	0	30	0	2	3	3	0	26	2	4		0	5.33	34	1	3	1	7	4+	2	6
6	65	0	1	1	270	300	0.075	15	150	150	1000	0	0	0	0	6.67	0	1	1	0	1	3	3	3.33	0	0	6	3	1	24.67	0	0	4	0	0	6.67	2	4		0	0	7	1	3	1	1	1	1	1
7	71	0	1	1	180	400	0.075	15	150	300	1000	0	0	0	0	0	0	1	0	0	0	3		13.33	0	3	5	3	0	25.33	0	3	4	3	0	12	1	4	3	0	2.67	9	1	3	1	2	2	1	2
8	72	0	1	0	360	200	0.075	15	600		2000	0	0	900	0	0	0	0	0	0	0	0	0	10	0	6	4	3	0	101.33	0	4	7	3	0	68.67	7	8	3	0	24	22	1	5	1	4	4+	1	4
9	75	0	1	3	240	300	0.05	15	250	600	250	0	0	0	0	0	0	1	1	0	0	0	3	8.67	0	0	5	3	0	22	0	3	4	0	0	6.67	3	2	0	0	0	11	1	2	0	0	0	0	0
10	67	0	1	1	210	400	0.075	15	150	300	500	0	0	0	0	0	0	1	0	0	0	0		0	0	5	4	3	1	17.33	0	6	9	0	0	0	3	6	0	0	0	10	1	1	1	1	1	2	0
11	75	0	1	2	420	350	0.075	15	100		1000	0	0	1440	30	0	0	0	0	0	2	2	0	16.67	0	4	0	0	1	37.33	0	2	7	0	1	0	1	2	0	0	0	10	1	1	0	0	0	0	0
12	67	0	1	2	630	400	0.1	15	200	250	500	1000	0	300	0	0	0	0	0	0	4	5	1	6	0	1	3	2	0	8.67	0	0	4	0	0	4.67	1	4		0	0	9	1	2	1	1	1	1	1
13	76	0	1	2	570	400	0.075	15	200		1000	0	0	240	0	0	0	1	0	0	0	3	1	4	0	0	5	1	0	14	0	3	4		0	9.33	1	4		0	0	16	1	2	1	3	3	2	1
14	68	0	1	3	240	300	0.075	15	300	700	1000	0	0	0	0	10	0	0	1	0	4	5	0	5.33	0	0	0	0	0	8.67	0	2	3	0	0	0	1	4		0	0	8	1	1	0	0	0	0	0
15	67	0	1	3	360	300	0.06	15	300	670	250	0	0	0	0	0	0	3	1	0	0	3	0	0	0	2	5	1	1	38.67	0	3	4	1	0	10.67	1	4		0	0	12	1	3	1	1	1	1	1
16	74	0	1	2	510	250	0.07	15	100	350	1000	250	0	0	0	10	5	0	0	0	0	0	0	12.67	0	3	3	0	1	40.67	0	2	2	0	0	0	2	2	0	0	0	15	1	1	1	2	2	1	2
17	25	0	1	0	300	200	0.05	15	600	180	1000	1000	200	0	0	6.67	0	2	1	0	0	0	0	0	0	0	0	0	2	2.67	0	0	0	0	1	1.33	2	4		0	0	11	1	3	1	3	3	1	3
18	58	0	1	0	270	200	0.075	15	400	700	1000	0	0	0	0	10	0	0	0	0	0	3	0	0	0	0	0	0	1	0	0	0	1	0	1	0	5	5	0	0	0	6	1	3	1	1	1	1	1
19	61	0	1	2	450	300	0.075	15	300	800	500	0	1000	1260	0	10	0	0	0	0	0	0	3	4	0	0	5	0	2	28	0	2	4	0	1	11	4	3	0	0	0	35	1	3	1	4	4+	3	1
20	71	0	1	2	480	200	0.1	15	300	600	500	0	0	360	0	10	0	0	0	0	0	3		17	0	3	5	1	2	31	0	3	4	0	3	25	2	4	0	0	3	15	1	5	1	2	2	3	1
21	71	0	1	2	390	200	0.075	15	100	150	250	500	0	0	10	0	0	2	0	0	0	0	3	0	0	0	0	0	1	0	0	0	0	0	1	0	3	4	1	0	0	41	1	4	1	5	4+	1	5
22	73	0	1	1	210	400	0.075	15	400		1000	0	0	0	0	10	0	0	0	0	0	3	0	0	0	0	5	0	0	0	0	0	4	0	0	0	2	4		0	0	6	1	1	0	0	0	0	0
23	73	0	1	2	420	400	0.1	16	200		1000	750	0	0	0	0	0	2	1	0	0	3		2	0	0	5	0	1	16	0	0	4	1	1	26	1	4		1	6	10	1	3	1	2	2	2	2
24	69	0	1	2	510	400	0.1	15	390	1400	1000	500	0	0	0	0	1	0	0	0	0	3	0	0	0	1	5	0	1	15.33	0	3	4	0	0	9.33	2	4		0	0	22	1	2	1	3	3	2	2
25	75	0	1	2	390	400	0.1	15	300	900	1000	0	0	0	0	0	0	0	0	0	0	3	0	3	0	0	0	0	0	40	0	3	4	0	0	19	2	4		0	0	17	1	2	1	3	3	2	2
26	59	0	1	2	420	500	0.075	15	200	800	1000	500	0	720	60	0	1	1	2	0	3	3	1	6	0	4	7	0	2	0	0	3	5	0	0	38	1	4		0	0	6	1	2	1	2	2	2	1
27	75	0	1	3	480	300	0.075	15	50	200	1000	0	200	0	0	0	0	0	0	0	0	3	0	4.67	0	0	5	0	2	30	0	3	4	0	0	44	5	5	0	0	10.67	31	1	3	1	2	2	1	2
28	62	0	1	1	360	400	0.1	16	50	310	1000	0	0	0	0	10	0	0	0	0	0	3		0	0	3	5		0	0	0	3	4		0	0	2	4		0	0		1		0	0	0	0	0
29	54	0	1	0	240	400	100	15	50	100	1000	0	0	0	0	0	0	0	1	0	0	3		0	0	3	5	2	2	39	0	3	4	0	2	34	1	4	0	0	2	8	1	3	0	0	0	0	0
30	60	0	1	0	270	300	0.1	15	150	260	1000	0	0	0	0	20	0	2	0	0	0	3		2	0	0	0	0	0	21	0	3	4	0	0	2	1	4		0	0	7	1	2	0	0	0	0	0
31	62	1	1	0	600	400	0.075	15	400	700	1000	0	200	960	0	10	0	0	1	0	0	3	0	1	0	0	5	0	1	23	0	0	4	0	0	0	0	4	0	1	0	5	1	3	0	0	0	0	0
32	55	1	1	0	840	500	0.075	15	400	700	2000	1500	0	0	0	0	0	0	1	0	0	3	1	0	0	2	5	3	2	31	0	2	4	0	1	29	6	6	1	2	37	18	1	13	1	5	4+	3	2
33	55	1	1	0	780	500	0.1	15	300	300	1000	0	200	0	0	20	0	1	0	0	0	3	0	0	0	0	5	2	1	24	0	0	4	2	0	10	0	4	2	1	6	6	1	4	1	3	3	1	3
34	58	1	1	2	660	500	0.15	15	350	480	2000	200	0	720	0	33.33	0	1	1	0	0	3	0	2.93	0	8	9	2	0	56.67	0	0	4	0	0	53.33	2	4		0	20	11	1	3	0	0	0	0	0
35	64	1	1	0	240	300	0.1	15	400	700	500	0	0	0	0	0	0	0	0	0	3	3	0	1	0	3	5		1	44	0	3	4		0	0	2	4		0	0	4	1	2	1	1	1	1	1
36	57	1	1	0	480	350	0.075	15	400	700	250	500	0	0	0	0	0	1	0	0	0	3	0	0	0	5	5	0	0	45	0	5	6	0	0	26	0	4	0	0	0	7	1	3	1	3	3	2	2
37	64	1	1	3	450	400	0.075	15	500	900	2000	0	200	1050	0	0	2	0	1	0	3	3	1	5	0	3	5	0	1	12	0	3	4	0	1	11	1	4		0	0	6	1	2	1	1	1	1	1
38	68	1	1	0	510	400	0.075	15	400	855	500	500	0	0	0	10	0	1	0	0	0	3	0	0	0	0	5	0	1	2	0	0	4	0	2	0	0	4	0	0	0	6	1	3	0	0	0	0	0
39	86	1	1	3	10	300	0.05	15	50	200	500	0	0	0	0	0	0	3	0	0	1	3	1	4.67	0	2	5	0	1	27.33	0	3	4	0	1	19.33	1	4		0	0	8	1	4	1	1	1	1	1
40	60	1	1	2	960	400	0.075	15	300	2280	1000	1500	200	0	0	0	3	1	1	0	0	3		0	0	1	5	1	1	25	0	2	4	0	1	20	0	4	1	1	9	8	1	3	1	1	1	1	1
41	41	1	1	0	480	300	0.1	15	400	700	1000	0	0	0	0	0	0	2	1	0	0	3	1	10	0	5	5	0	1	31	0	5	6	0	1	5	8	9	0	1	0	4	1	3	1	1	1	1	1
42	68	1	1	2	720	300	0.075	15	200	1600	1000	500	0	0	0	16.67	2	1	1	0	0	3	1	2.67	0	5	5	0	1	28.67	0	8	9	0	0	28.67	2	4	1	0	22	9	1	4	1	1	1	1	1
43	61	1	1	0	300	250	0.075	15	450	800	500	0	0	0	0	0	0	1	1	0	0	3	1	14	0	2	5	0	1	28.67	0	0	0	0	1	13.33	1	4		0	0	6	1	3	1	1	1	1	1
44	52	1	1	0	840	400	0.075	15	400	700	1000	2000	0	0	0	0	0	0	1	0	0	3	0	0	0	0	5	0	0	11.33	0	0	4	1	1	34.67	0	4	0	0	22	8	1	4	0	0	0	0	0
45	69	1	1	2	600	400	0.1	15	100	200	1000	250	0	0	0	13.33	0	0	0	0	5	6	2	2	0	9	10	0	1	62	0	8	9	1	0	47	6	7	0	1	58	8	1	3	1	1	1	1	1
46	63	1	1	3	420	500	0.15	15	300	540	1000	500	0	0	0	0	2	0	0	0	0	3	0	0	0	3	5	1	2	2	0	3	4	0	1	29	4	4	1	0	33	17	1	3	1	1	1	1	1
47	30	1	1	0	300	500	0.075	15	400	700	500	0	0	0	0	0	0	0	1	0	0	3	1	17	0	5	5	1	1	64	0	0	4	0	0	9	2	4		0	0	3	1	1	0	0	0	0	0
48	43	1	1	0	360	400	0.1	20	400	650	1000	500	0	0	0	0	0	1	1	0	0	3	1	0	0	5	5		0	36	0	7	8	0	1	75	0	4	0	0	32	8	1	3	1	2	2	1	2
49	77	1	1	0	420	250	0.075	15	300	350	750	0	0	600	0	0	0	0	1	0	0	3	0	3.33	0	0	5	1	3	8.87	0	0	4	0	3	1.33	0	4	0	0	0	5	1	3	0	0	0	0	0
50	52	1	1	0	600	200	0.075	15	350	700	2000	1500	0	5400	0	10	0	1	1	0	8	9	0	2	0	7	8	2	1	29.33	0	2	4	1	1	55.33	5	5	0	1	13.33	10	1	5	1	2	2	2	2
51	79	1	1	0	420	200	0.05	15	400	700	500	0	0	960	0	0	0	2	0	0	0	3	0	0	0	0	5	0	2	50	0	0	4	0	0	0	0	4	1	0	0	7	1	3	1	2	2	2	1
52	69	1	1	0	600	400	0.1	15	500	1100	1000	500	200	1320	0	0	1	1	0	0	1	3	1	39	0	2	5	0	2	10	0	3	4		0	0	2	4		0	0	14	1	2	0	0	0	0	0
53	51	1	1	0	300	300	0.05	15	380	700	1000	0	0	0	0	10	4	1	1	0	0	3	0	19.33	0	2	5	0	2	40	0	2	4	0	1	27.33	2	4	0	2	6.67	10	1	5	1	3	3	2	1
54	59	1	1	0	360	300	0.05	15	400	700	1000	500	200	0	0	10	1	2	1	0	0	3	1	5	0	5	5	0	0	89	0	0	4	0	0	52	0	4	0	0	43	7	1	4	1	1	1	1	1
55	50	1	1	0	300	400	0.075	15	20		200	0	0	0	0	0	0	0	1	0	0	0	0	27	0	2	5	1	0	30	0	3	4		0	0	1	4		0	0	8	1	2	0	0	0	0	0
56	58	1	1	0	390	400	0.075	16	300	400	1000	500	200	720	0	0	0	1	0	0	0	3	0	1	0	1	5	0	2	31	0	4	4	0	0	8	2	4		0	6	6	1	3	1	2	2	2	1
57	60	1	1	3	720	400	0.075	15	1000	1300	1000	1500	200	1980	0	10	0	0	0	0	0	3	0	1.33	0	2	5	0	1	20.33	0	3	4	0	2	8.67	0	4	0	1	2.67	7	1	1	0	0	0	0	0
58	74	1	1	0	260	200	0.075	15	400	700	1000	0	0	0	0	0	0	2	1	0	0	3	0	0	0	4	5	0	1	13	0	3	4		0	5	2	4		0	0	15	1	1	1	1	1	1	1
59	56	1	1	0	470	400	0.075	15	400	900	1500	500	400	0	0	0	0	2	2	0	2	3	0	14	0	0	5	0	1	12	0	4	4	1	0	2.33	1	4	1	0	0	6	1	3	1	3	3	2	1
60	54	1	1	2	690	400	0.075	15	300	540	1000	0	0	2760	0	10	0	1	0	0	0	3		13	0	8	9	1	0	27	0	9	9	0	1	37	8	9	0	0	19	17	1	5	1	3	3	1	3
61	27	1	1	0	330	300	0.05	15	150	620	1000	500	0	0	0	10	0	0	1	0	0	3	0	11	0	0	5	0	1	36	0	3	4		0	0	1	4		0	0	4	1	1	0	0	0	0	0
62	50	1	1	3	450	500	0.075	15	300	400	500	0	0	0	0	0	1	0	1	0	1	3	0	15	0	0	5	0	1	32	0	0	4	0	0	31	0	4	0	0	19	7	1	3	1	1	1	1	1
63	60	1	1	2	1020	500	0.1	15	300	800	1000	1500	0	0	0	0	0	0	0	0	3	3	2	4.67	0	4	5	1	2	12	0	2	4	0	0	10	1	4		0	0	40	1	30	1	5	4+	3	3
64	48	1	1	2	930	500	0.1	15	300	450	1000	1500	0	3360	0	0	0	1	1	0	0	3	2	9	0	2	5	1	1	1	0	2	4	0	0	44	0	4	0	1	34	11	1	5	0	0	0	0	0
65	80	1	1	0	870	300	0.075	15	350	300	250	1000	200	2640	0	0	0	1	0	0	0	3	0	1	0	2	5	0	0	11	0	0	4	1	1	0	0	4	2	0	0	11	1	5	1	2	2	1	2
66	41	1	1	0	840	500	0.1	10	600	2200	1000	1500	200	2400	0	0	0	0	1	0	4	5	0	25	0	4	5	0	0	36	0	4	4	0	1	18	1	4		0	0	32	1	4	1	2	2	2	1
67	75	1	1	3	600	400	0.075	15	100	600	1000	500	0	1950	0	0	0	1	0	0	0	3	0	0.67	0	0	5	1	1	12.67	0	8	9	2	0	18.93	6	6	0	0	16.67	15	1	4	1	1	1	1	1
68	69	1	1	2	900	400	0.1	15	150	1000	1000	500	0	0	0	0	0	1	0	0	0	3	1	14.67	0	2	5	0	0	21.33	0	4	4	0	0	9.33	2	4		0	0	11	1	3	0	0	0	0	0
69	77	1	1	0	330	400	0.075	15	50	1300	1000	500	0	0	0	0	0	1	2	0	0	3	0	0	0	3	5	0	0	56	0	0	4	0	1	45	0	4	0	1	19	10	1	3	0	0	0	0	0
70	64	1	1	0	540	400	0.075	15	200	300	1000	500	200	0	0	0	0	1	1	0	0	3	1	0	0	0	5	2	2	7	0	3	4	0	1	2	2	4		0	0	5	1	2	1	1	1	1	0
71	67	1	1	2	780	300	0.1	15	350	600	1000	500	0	3300	0	0	0	1	0	0	0	3	2	2	0	0	5	0	1	25	0	0	3	0	1	12	0	4	0	0	1	5	1	3	1	1	1	1	1
72	75	1	1	0	600	500	0.1	15	400	800	750	0	0	1080	0	0	0	1	1	0	0	3	0	2	0	6	7	0	0	26.67	0	3	4	1	0	14.67	3	4	0	0	4	19	1	5	1	7	4+	2	6
73	59	2	1	0	300	400	0.15	15	400	600	1000	0	0	360	25	0	4	0	0	100	2	3	1	0	0	5	6	1	0	3.33	0	3	4		0	0	1	4		0	0	31	1	1	1	2	2	2	0
74	51	2	1	3	300	400	0.1	15	300	800	250	0	0	0	0	13.33	0	0	1	0	0	3	1	0	0	5	6	1	0	0	0	8	8	2	0	0	5	5	1	0	0	18	1	1	1	2	2	2	0
75	66	2	1	0	600	400	0.15	15	400	600	1000	500	0	1200	0	33.33	3	1	1	0	1	2	2	1	0	2	8	1	0	5	0	5	8	1	0	0	2	4		0	0	7	1	1	1	1	1	1	1
76	69	2	1	3	570	200	0.075	15	400	600	2000	0	200	540	0	20	0	1	0	0	5	6	1	0	0	8	8	1	0	0	0	4	7	1	0	0	1	4		0	0	14	1	1	1	2	2	2	0
77	83	2	1	1	360	200	0.1	17	200		2000	0	0	3240	0	13.33	0	1	1	0	2	3	0	4.73	0	5	6	1	0	68.6	0	1	1	0	0	9.33	2	4		0	0	23	1	1	0	0	0	0	0
78	71	2	1	0	300	200	0.05	15	400	430	250	500	0	0	0	0	5	1	0	0	5	6	1	7.87	0	5	3	1	0	23.93	0	4	6	1	0	9.33	2	4		0	0	6	1	1	0	0	0	0	0
79	77	2	1	0	390	400	0.075	15	100		1500	0	0	0	0	0	0	0	0	0	2	3	1	5.93	0	3	5	1	0	10.2	0	0	4	1	0	0	2	3		0	0	7	1	1	0	2	2	1	2
80	71	2	1	0	360	400	0.075	15	400	500	1000	0	0	210	0	0	0	0	0	0	7	7	1	1.67	0	7	7	1	0	60	0	2	2	0	0	19.33	2	4		0	0	6	1	1	1	1	1	1	1
81	80	2	1	2	600	300	0.075	25	500		1000	0	400	0	0	0	0	1	0	0	0	4	0	20	0	4	5	0	0	12	0	3	4		0	0	1	3		0	0	15	1	1	1	5	4+	2	4
82	66	2	1	3	330	400	0.1	15	300	850	1000	0	100	900	18	0	0	1	1	0	0	2	1	0	0	1	2	1	0	0	0	1	3	1	0	1.8	1	3		0	0	9	1	1	0	2	2	2	0
83	71	2	1	2	600	400	0.1	25	300	700	1000	0	400	540	50	0	5	1	1	0	5	6	0	2	0	1	2	1	0	2	0	2	3	1	0	0	1	4		0	0	22	1	1	1	4	4+	2	2
84	46	2	1	1	330	400	0.075	15	150	300	1000	0	200	0	0	0	5	0	1	0	4	7	1	3	0	3	5	1	0	19	0	2	3	0	0	1	1	4		0	0	5	1	1	1	1	1	1	1
85	66	2	1	2	690	400	0.075	15	300	300	2000	500	200	1080	0	13.33	4	1	0	0	7	8	0	3.33	0	9	10	0	0	17.93	0	9	9	1	0	9.8	6	7	1	0	2.4	9	1	1	1	2	2	2	0
86	51	2	1	0	240	400	0.15	3	400	400	2000	0	0	0	30	10	0	1	2	0	5	6	1	30	0	6	6	1	0	62	0	5	6	1	0	2	2	3		0	0	8	1	1	1	1	1	1	1
87	52	2	0	2	545	300			300	740	2000	0	0	0	0	53.33	0	0	1	0	5	5	3	3.4	0	7	7	2	0	82.47	0	6	6	1	0	40.67	4	4	1	0	6.67	7	1	2	0	0	0	0	0
88	76	2	1	1	450	400	0.1	15	150	300	1000	500	0	0	30	10	0	1	0	0	0	2	1	0	0	4	7	1	0	56.67	0	7	8	0	0	40.6	3	4	1	0	0	14	1	1	1	4	4+	2	3
89	53	2	1	0	210	400	0.1	16	400	550	1000	500	0	0	0	0	3	1	0	0	0	3		0	0	9	9	1	0	24.72	0	5	7	1	0	10	3	6	1	0	0	5	1	1	1	3	3	3	0
90	81	2	1	3	180	400	0.1	16	300	780	1000	0	0	0	0	0	0	1	0	0	0	0	0	0	0	5	10	1	0	6.8	0	2	7	0	0	0.4	1	4		0	0	7	1	1	1	1	1	2	0
91	59	2	1	0	390	400	0.15	15	400	550	1000	0	0	0	0	0	0	0	1	0	3	3	0	0.11	0	5	5	1	0	17.33	0	3	6	0	0	20	5	6	0	0	14.67	11	1	1	1	3	3	2	2
92	59	2	1	3	420	400	0.1	17.5	300	870	250	0	0	630	0	10	0	1	1	0	0	3	1	3.2	0	6	8	1	0	5.33	0	1	2	0	0	20	2	4		0	0	9	1	2	1	2	2	4	1
93	64	2	1	3	390	400	0.15	15	100	600	1000	0	0	450	0	0	0	1	1	0	2	4	1	4	0	1	3	1	0	4	0	0	2	1	0	0.4	1	3		0	0	31	1	1	1	3	3	2	1
94	79	2	1	3	420	400	0.15	15	300	1100	700	0	300	0	0	10	2	1	0	0	4	5	1	4	0	2	4	1	0	20.67	0	5	6	1	0	0	1	4		0	0	28	1	1	1	3	3	2	2
95	69	2	1	3	360	500	0.15	20	1200	1400	3000	1500	500	4320	0	0	0	1	0	0	0	0	1	0	0	0	0	1	0	12	0	0	0	1	0	36	2	3	0	0	42	37	1	2	1	1	1	2	0
96	59	2	1	1	200	200	0.06	15	1000	1300	4000	0	100	0	0	10	0	1	0	0	1	2	1	0.4	0	5	7	1	0	8	0	3	4		0	0	2	4		0	0	4	1	1	0	0	0	0	0
97	68	2	1	1	150	400	0.05	15	150	300	1000	0	0	0	7.5	10	0	1	1	0	5	7	1	2	0	2	8	1	0	2.8	0	0	4	0	0	0.4	2	3		0	0	4	1	1	0	0	0	0	0
98	73	2	1	2	420	400	0.1	15	300	550	300	0	200	1080	0	0	0	2	0	0	5	5	1	6	0	3	5	1	0	14	0	3	5	1	0	46.67	1	4		0	0	12	1	1	0	2	2	2	2
99	50	2	1	0	450	400	0.06	15	300	250	1000	500	0	0	0	0	0	2	0	0	0	0	1	0	0	4	5	1	0	3.24	0	0	0	1	0	1.2	1	3		0	0	44	1	1	0	0	0	0	0
100	71	2	1	1	300	400	0.1	15	200	810	500	500	0	0	30	0	0	2	2	0	4	5	1	0.8	0	4	5	1	0	8.53	0	1	3	0	0	1.33	2	4	0	0	0	8	1	1	1	3	3	2	2
101	63	2	1	3	240	400	0.1	15	300	600	2000	500	100	0	0	0	8	0	0	0	7	10	1	2.67	0	8	6	1	0	15.73	0	5	10	1	0	2.8	1	3		0	0	8	1	1	0	0	0	0	0
102	69	2	1	2	390	400	0.1	15	150	500	1000	1000	0	2520	0	0	0	1	0	0	5	7	2	0.8	0	5	8	1	0	7.6	0	6	7	1	0	12	4	4	2	0	0	32	1	1	1	5	4+	2	4
103	70	2	1	2	600	200	0.05	15	500		1500	0	200	4320	0	6.67	4	2	0	0	3	3	2	0	0	3	5	1	0	0.67	0	3	3	1	0	0.8	0	0	0	0	0	10	1	1	1	1	1	1	1
104	65	2	1	2	480	400	0.04	15	300	320	2000	250	200	3600	0	10	0	1	0	0	0	1	1	0	0	2	6	1	0	5.07	0	3	5	0	0	2.97	2	4	0	0	0	7	1	1	1	2	2	2	0
105	63	2	1	0	390	400	0.1	15	400	180	1000	0	0	0	15	10	0	1	1	0	1	1	1	0	0	0	0	1	0	0	0	3	4		0	0	2	4		0	0	9	1	1	1	2	2	1	2
106	50	2	1	2	540	400	0.1	15	400	950	1150	500	200	2700	0	10	0	0	0	0	3	3	0	7.6	0	7	8	1	0	36.67	0	6	7	0	0	20.25	1	4		0	0	19	1	1	1	2	2	1	2
107	29	2	1	0	360	400	0.18	15	200		700	250	0	360	0	10	3	2	0	0	6	7	2	13.2	0	6	8	1	0	15.2	0	3	4		0	0	2	4		0	0	5	1	1	1	1	1	1	1
108	57	2	1	2	420	400	0.1	15	200	1100	1000	750	0	0	0	6.67	0	2	0	0	1	5	1	0.4	0	5	6	1	0	26	0	2	5	0	0	12	1	3		0	0	21	1	1	1	2	2	2	1
109	73	2	1	1	137	400	0.075	10	150	300	1000	0	0	0	0	50	0	2	0	0	2	3		24.1	0	5	6	0	0	84.2	0	0	0	0	0	86.2	2	4		0	0	7	1	1	1	1	1	1	1
110	53	2	1	0	460	200	0.03	10	400	420	6000	500	0	0	0	37.5	5	1	0	0	5	5	1	9	0	0	7	0	0	21	0	3	4		0	0	1	3		0	0	5	1	1	0	1	1	2	0
111	79	2	1	1	305	400	0.035	10	400		1000	0	0	0	0	50	0	2	0	0	0	0	2	5	0	0	0		1	12.15	0	0	0		0	0	2	4		0	0	4	1	1	1	1	1	1	1
112	53	2	1	1	217	200	0.1	12.5	150	300	2500	0	0	0	0	20	1	0	0	0	0	3		0	0	3	5		0	0	0	3	4		0	0	1	3		0	0	5	1	1	1	2	1	1	2
113	78	2	1	1	305	300	0.03	10	150	300	2000	0	500	0	0	20	0	1	1	0	0	0		9	0	2	7	1	1	70.4	0	2	3	0	0	106.3	1	4		0	0	6	1	1	1	4	4+	2	3
114	62	2	1	1	152	500	0.15	15	150	300	2000	0	0	0	0	25	0	1	0	0	0	3	1	4.75	0	4	5	0	0	20.75	0	5	5	0	0	36.75	2	3		0	0	5	1	1	1	1	1	1	1
115	29	2	1	1	152	400	0.15	4	150	300	1500	0	0	0	0	10	0	2	0	0	8	10	2	31	0	9	10	1	0	236.2	0	4	6	0	0	260	2	4		0	0	4	1	1	0	0	0	0	0
116	75	2	1	1	195	400	0.15	15	300		2000	0	500	0	0	50	0	1	0	0	0	0	1	7	0	0	0	1	0	17.8	0	3	4		0	0	2	3		0	0	11	1	1	1	5	4+	1	1
117	77	2	1	0	275	400	0.03	10	400		2500	0	100	0	0	30	0	0	0	0	2	3	1	11	0	2	3	1	0	25	0	3	4	1	0	47	2	4	1	0	65	7	1	1	1	3	3	2	2
118	67	2	1	1	138	200	0.15	15	150	300	2000	0	0	0	0	20	3	2	1	0	7	7	1	30.25	0	5	8	1	0	54.6	0	3	4		0	0	2	4		0	0	4	1	1	0	0	0	0	0
119	62	2	0	2	522	300			300	420	5000	300	0	0	0	0	0	1	0	0	2	3	2	1.33	0	5	6	0	0	24	0	4	8	0	0	70	0	5	0	0	70.67	7	1	1	0	0	0	0	0
120	76	2	0	2	390	300			350	265	2500	1500	0	0	0	23.33	5	0	0	0	5	6	2	19	0	8	9	1	0	116	0	6	10	2	0	58.8	9	9	0	0	78	17	1	3	1	7	4+	3	0
121	66	2	0	2	348	300			80	340	5000	300	0	0	0	30	0	0	0	0	6	6	1	20	0	5	5	1	0	88.67	0	4	4	0	0	131	3	4	1	0	142	11	1	1	1	1	1	1	1
122	79	2	0	2	360	350			300	345	4000	1000	0	0	0	23.33	0	1	2	0	5	5	1	3.07	0	7	7	0	0	14.4	0	0	0	0	0	8.67	5	6		0	0	10	1	1	1	2	2	2	1
123	72	2	0	2	384	150			400	1110	3000	500	0	0	0	36.67	7	1	0	0	7	7	3	9.33	0	4	5	2	0	42.13	0	5	5	1	0	20.67	1	4	0	0	28	72	1	4	1	10	4+	3	2
124	66	2	0	2	390	300			300	80	2000	200	0	0	0	26.67	0	1	0	0	8	8	0	2.2	0	2	2	1	0	49.8	0	4	4	0	0	73.8	5	6		0	0	9	1	1	0	0	0	0	0
125	81	2	0	2	456	300			20	750	2000	100	0	0	0	43.33	2	1	0	0	5	5	2	1.4	0	5	5	0	0	97.73	0	4	4	0	0	50.6	5	6	0	0	104	11	1	2	1	7	4+	2	6
126	81	2	0	2	318	200			350	235	2000	100	0	0	0	10	3	1	0	0	1	1	1	5	0	6	7	1	0	94	0	4	6	0	0	24	2	4	3	0	30	31	1	2	1	2	2	2	1
127	57	2	0	2	240	300			300	390	2125	250	0	0	0	13.33	7	3	0	0	8	9	3	10.67	0	4	5	3	0	60	0	3	3	0	0	16	5	6		0	0	6	1	1	0	0	0	0	0
128	66	2	0	2	385	350			300	1230	2000	0	0	0	0	23.33	0	1	1	0	1	1	1	5.13	0	5	5	1	0	37.73	0	3	3	1	0	57.47	5	6		0	0	7	1	1	1	5	4+	1	5
129	73	2	0	2	420	250			700	460	5000	400	0	0	0	66.67	0	1	1	0	0	0	0	0	0	10	10	3	0	80	0	8	8	3	0	80.67	5	6	0	0	66.67	17	1	8	1	3	3	2	2
130	71	2	0	2	555	300			100	60	2000	200	0	0	0	43.33	0	0	0	0	2	2	1	7.33	0	0	2	0	0	21.87	0	0	5	3	0	45.87	5	6		0	0	7	1	1	0	0	0	0	0
131	50	2	0	2	438	200			800	1010	3900	500	0	0	0	60	6	1	0	0	6	7	1	36.8	0	6	8	0	0	129.67	0	5	5	0	0	70	4	5	0	0	91.33	19	0	0	1	4	4+	2	2
132	55	2	0	2	480	400			60	495	4400	100	0	0	0	18.33	0	1	1	0	2	5	1	87.2	0	0	5	1	0	25.33	0	0	0	1	0	0	6	6		0	0	9	1	1	1	3	3	2	1
133	81	2	0	2	385	300			400	110	3000	100	0	0	0		0	1	0	0	2	4	1	0.67	0	3	3	0	0	18	0	2	4	1	0	6.4	5	6		0	0	9	1	1	0	0	0	0	0
134	80	2	0	2	420	200			300	570	3000	100	0	0	0	23.33	0	1	2	0	4	5	1	4.67	0	8	9	1	0	72	0	6	8	0	0	48.67	4	7	0	0	24.07	26	1	1	1	1	1	1	1
135	30	2	0	2	358	300			300	165	3500	0	0	0	0	16.67	3	1	0	0	7	7	2	25.33	0	8	9	2	0	81.73	0	9	9	1	0	42.67	9	9	1	0	37.4	9	1	1	1	4	4+	1	4
136	64	2	0	2	353	300			800	860	2350	200	0	0	0	20	0	1	1	0	3	7	2	15	0	8	8	1	0	59.67	0	8	8	0	0	106	8	8	0	0	174.13	11	1	1	1	3	3	2	2
137	66	2	0	2	360	350			1100	560	4000	1500	0	0	0	33.33	0	1	0	0	2	2	0	6.67	0	0	5	0	0	106.67	0	0	7	1	0	161.4	5	6		0	0	11	1	1	1	2	2	2	1
138	42	2	0	2	409	400			100	55	4000	500	0	0	0	66.67	3	1	1	0	5	8	1	41.33	0	7	8	1	0	238	0	6	8	1	0	219.4	6	6	0	0	151.33	9	1	1	1	1	1	2	0
139	75	2	0	2	425	350			400	500	4000	200	0	0	0	33.33	0	1	0	0	2	2	1	0.67	0	0	0	1	0	0	0	3	3	1	0	10.67	3	3	1	0	34	9	1	1	1	2	2	2	1
140	75	2	0	2	440	200			300	950	4750	0	0	0	0	42	3	1	0	0	0	1	1	6	0	0	2	0	0	2.67	0	0	0	1	0	1.33	5	6		0	0	8	0	0	1	2	2	1	2
141	57	2	1	3	420	400	0.1	3	340	560	800	0	200	3000	6	0	0	0	0	0	5	6	1	36	0	2	5	1	0	40	0	4	6	1	0	72	2	4		0	0	7	1	1	0	0	0	0	0
142	70	2	0	2	570	300			300	740	4000	500	0	0	0	50	2	3	1	0	5	6	3	8.67	0	6	7	3	0	16	0	8	8	1	0	20.67	9	9	0	0	51.4	28	1	2	1	5	4+	2	2
143	67	2	0	2	535	400			300	428	3000	600	0	0	0	33.33	0	1	0	0	0	0	1	0	0	7	8	3	0	48	0	1	2	3	0	78.67	4	5	3	0	23.13	12	1	3	1	5	4+	2	3
144	78	2	0	2	515	300			250	400	1250	100	0	0	0	16.67	0	1	0	0	0	0	1	4.13	0	0	0	1	0	15.4	0	4	5	1	0	4.67	3	5	0	0	5.33	8	1	1	1	2	2	2	1
145	56	2	0	2		400			300	270	4150	0	0	0	0	26.67	0	1	1	0	0	0	1	0	0	5	6	2	0	15.33	0	8	9	3	0	45.33	5	6		0	0	12	1	2	1	3	3	2	2
146	85	2	0	2	445	500			400	280	4000	0	0	300	0	20	3	1	0	0	0	1	1	0	0	5	6	3	0	7.33	0	6	6	3	0	7.33	5	6		0	0	15	1	2	1	7	4+	2	4
147	74	2	0	2	445	400			300	310	3000	500	0	480	3	30	5	1	1	0	5	5	1	60	0	5	5	1	0	33	0	0	2	0	0	10	1	1	0	0	2	25	1	1	1	3	3	2	0
148	75	2	0	2	450	300			350	1000	5000	200	0	0	12	33.33	0	1	0	0	7	10	2	48	0	6	8	2	0	6	0	5	8	1	0	49	8	9	0	0	55	37	1	11	1	7	4+	4	1
149	80	2	0	2	497	200			300	600	3000	0	0	0	3	13.33	0	1	0	0	0	1	0	0	0	4	5	0	0	40	0	10	10	1	0	47.47	10	10	1	0	1.33	18	1	1	1	2	2	2	1
150	65	2	0	2	480	300			300	1150	3000	0	0	18	0	10	3	1	1	0	3	3	1	0	0	4	5	1	0	11	0	5	6	1	0	0	5	6		0	0	8	1	1	1	2	2	2	1
151	62	2	0	2	700	400			1000	830	3000	1000	0	0	0	20	7	0	1	0	7	7	1	10.67	0	7	8	1	0	60.93	0	5	5	1	0	5.33	5	6		0	0	22	1	2	1	5	4+	2	1
152	71	2	0	2	405	300			300	1115	6100	0	0	0	6	46.67	0	1	1	0	0	0	1	0	0	3	5	1	0	29.33	0	4	4	1	0	32	4	5	1	0	4	15	1	1	1	3	3	1	3
153	72	2	0	2	515	250			300	590	4000	200	0	20	0	26.67	0	1	0	0	2	2	1	18.67	0	2	2	1	0	9.33	0	2	2	1	0	5.33	5	6		0	0	13	1	1	1	3	3	1	3
154	56	2	0	2	420	400			300	340	2500	250	0	0	0	30	7	0	1	0	8	8	1	188.2	0	7	7	1	0	52.07	0	10	10	0	0	112.53	1	5	0	0	147	15	1	1	1	3	3	2	2
155	55	2	0	0	287	300			300		2100	200	0	0	0	40	1	2	0	0	8	10	2	19	200	5	8	2	0	93	300	5	10	1	0	147	5	7	0	0	187	11	1	1	0	0	0	0	0
156	61	2	0	1	250	300			300		3000	0	0	0	0	45	1	2	5	0	5	8	1	36	0	3	8	0	0	149	0	2	5	0	0	201.3	0	2	0	0	208.3	6	1	1	1	1	1	2	0
157	74	2	0	1	218	350			150	300	3000	0	0	0	0	50	1	0	0	0	7	4	0	12	0	4	8	0	0	114.7	0	6	8	0	0	318.3	3	4	0	1	362.3	6	1	1	0	0	0	0	0
158	54	2	0	0	362	400			1500		4000	0	0	0	0	40	3	1	1	0	0	2	0	12	0	0	5	0	1	66	0	3	5	0	0	160.1	4	4	0	0	212.1	30	1	1	1	4	4+	3	1
159	48	2	0	0	490	400			2000		5000	0	0	0	0	50	3	2	0	0	3	6	1	16.1	0	3	4	1	0	52.35	0	4	5	1	0	122.55	2	5		0	0	5	1	1	0	0	0	0	0
160	57	2	0	0	234	400			400		2000	0	0	0	0	37.5	3	1	0	0	6	9	2	4.7	0	4	5	1	0	47.6	0	3	3	0	0	133.6	2	3	0	0	0	7	1	2	1	5	4+	2	4
161	59	2	0	0	410	300			500		3500	0	0	0	0	75	10	1	0	0	10	10	1	30	0	7	10	2	0	224	0	0	6	0	0	254	1	7	0	0	258	14	1	1	1	4	4+	3	0
162	63	2	0	1	263	400			150	300	1000	0	0	0	0	0	0	2	0	0	0	2	1	12	0	0	7	0	0	30	0	2	8	0	0	67	0	8	1	0	107.2	5	1	1	1	2	2	2	1
163	66	2	0	0	310	300			200		2000	0	0	0	0	30	0	1	0	0	0	0	1	0	0	4	5	2	0	15	0	4	6	1	0	61.5	0	3	1	0	77.5	8	1	1	1	2	2	1	2
164	67	2	0	0	385	300			150	300	4000	0	400	0	0	10	1	0	0	0	2	5		0	0	4	6		0	28	0	4	6		0	38	2	5		0	40	7	1	3	1	2	2	2	0
165	73	2	0	1	315	300			150	300	1000	0	0	0	0	20	0	2	0	0	2	5		0	0	0	2	2	0	15.2	0	6	8	0	0	70	4	0	0	0	100	5	1	3	1	4	4+	4	2
166	58	2	0	0	128	200			150	300	4000	0	0	0	0	51	10	1	0	0	5	7	1	48	0	6	7	1	0	238.9	0	6	7	0	0	414.2	6	6	0	0	587.2	26	0		1	3	3	3	2
167	52	2	0	1	175	300			200	300	3000	0	0	0	0	35	0	2	0	0	0	0	2	0	0	0	5	1	0	24.2	0	0	5	0	0	34.2	3	5		0	0	5	1	1	0	0	0	0	0
168	50	2	0	1	355	200			150	300	1000	0	0	0	0	30	5	2	0	0	4	5	2	28.5	0	2	6	2	0	112	0	0	4	0	0	134	3	5		0	0	10	0		1	1	1	2	0
169	53	2	0	0	245	400			150	545	3000	0	300	0	0	20	7	1	0	0	1	1	3	32	0	7	7	1	0	229.2	0	6	8	1	0	324.2	8	10	0	0	460	6	1	1	0	1	1	2	0
170	74	2	0	0	376	200			150	300	1200	1000	0	0	0	50	4	1	0	0	2	5		0	0	3	5	1	0	31.2	0	0	4	1	0	38.2	3	5		0	0	15	1	1	1	5	4+	2	2
171	57	2	0	1	135	200			150	300	1000	0	0	0	0	40	6	1	0	0	5	6	1	58.1	0	3	6	0	0	118.1	0	3	6		0	128.1	3	5		0	0	5	0		0	0	0	0	0
172	77	2	0	1		300			150	540	1000	0	0	0	0	50	10	2	0	0	5	8	2	29	0	8	10	1	0	97.4	0	10	5	1	0	155.4	8	10	0	0	210.4	25	1	1	0	0	0	0	0
173	57	2	0	1	192	200			200	300	1000	0	200	0	0	20	5	1	0	0	4	6	1	2.4	0	5	6	1	0	34.4	0	4	5	0	0	37.4	2	5		0	0	6	1	1	1	1	1	1	1
174	43	2	0	1	182	200			150	300	2000	0	0	0	0	45	9	2	0	300	8	9	2	24	0	6	7	1	0	73.1	0	4	8	1	0	79.1	2	6	0	0	0	5	1	1	0	0	0	0	0
175	52	2	0	1	381	200			150	300	4000	500	0	0	0	60	0	3	1	0	0	0	1	15	0	1	6	1	0	114	0	2	6	0	0	168	2	5		0	0	8	0		1	4	4+	3	2
176	52	2	0	1	383	200			150	400	2000	0	0	0	0	60	0	3	0	0	0	0	0	0	0	0	0	0	0	0	0	0	3	0	0	0	2	5		0	0	5	0		1	1	1	2	0
177	68	2	0	0	304	200			310	300	3000	0	200	0	0	50	0	3	0	0	2	4	1	0	0	2	4	0	0	12	0	2	3	0	0	26	3	5		0	0	5	1	1	1	1	1	2	0
178	80	2	0	0		200			150	300	3000	200	0	0	0	55	4	1	0	0	2	5		0	0	4	6		0	0	0	4	6		0	0	3	5		0	0	11	1	1	0	0	0	0	0
179	60	2	0	1	165	200			150	550	2000	100	0	0	0	70	9	1	0	0	10	10	1	174	0	5	10	1	0	493	0	4	8	1	0	568	0	6	0	0	571	6	0		1	2	2	1	2
180	54	2	0	0	603	400			350	300	5000	0	0	0	0	59	0	2	0	0	9	9	1	29	0	2	7	0	0	98	0	0	7	0	0	164	0	6	1	0	176	21	1	1	1	2	2	2	1
181	66	2	0	0	195	300			150	300	2000	0	0	0	0	50	1	0	0	0	2	5		0	0	4	6		1	0	0	4	6		0	0	3	5		0	0	12	1	2	1	8	4+	2	5
182	82	2	0	1	345	200			500		4000	0	300	0	0	0	0	1	0	0	2	2	1	5	0	2	8	0	0	36	0	4	6		0	0	2	5		0	0	11	1	1	0	0	0	0	0
183	53	2	0	0	417	200			600		4000	0	0	0	0	35	1	0	0	0	4	4	0	0	0	1	3	0	0	22	0	3	4	0	0	50	5	6	0	0	115.6	7	1	1	1	1	1	1	1
184	71	2	0	1	235	200			150	300	3000	0	0	0	0	0	0	1	0	0	4	4	0	2	0	5	6	0	0	69.1	0	4	9	0	0	75.1	2	5		0	0	9	1	1	1	1	1	1	1
185	67	2	0	0	302	300			500		1000	0	100	0	0	50	3	2	0	0	0	0	2	3.4	0	0	5	2	0	4.45	0	0	0	1	0	6.4	3	5		0	0	6	1	1	1	1	1	1	1
186	73	2	0	0	490	400			600		6000	0	0	0	0	37.5	0	1	0	0	0	0	1	0	0	0	5	1	0	4	0	0	0	1	0	30	0	0	0	0	32	6	1	4	1	4	4+	2	1
187	60	2	0	1	220	200			150	300	3000	0	0	0	0	50	0	1	0	0	0	0	1	1	0	0	0	1	0	17	0	0	5	0	0	43	0	0	0	0	64	6	0		1	2	2	1	2
188	57	2	0	0	485	300			1500		3000	0	600	0	0	45	2	0	0	0	2	3	1	6.4	0	7	8	1	0	129.85	0	4	5	1	0	149.85	3	5		0	0	14	1	2	1	7	4+	4	2
189	41	2	0	0	236	300			150	300	3000	0	0	0	0	20	3	2	0	0	2	4	2	15.35	0	0	6	1	0	131.55	0	0	0	0	0	209.5	1	2	0	0	221.55	8	1	1	0	0	0	0	0
190	65	2	0	1	382	400			150	300	4000	0	400	0	0	40	0	2	0	0	0	0	1	12.95	0	3	4	0	0	79.65	0	2	4	0	0	243.3	2	4	0	0	267.35	11	1	1	1	6	4+	2	3
191	40	2	0	0	245	200			100		800	0	0	0	0	30	3	2	0	0	5	7	2	30	0	3	5	2	0	102	0	0	3	1	0	124	3	5		0	0	6	1	1	0	0	0	0	0
192	48	2	0	1	289	300			150	300	3000	400	0	0	0	10	5	2	0	0	5	8	2	112.3	0	8	8	1	0	485.9	0	4	6	0	0	622.2	2	5		0	0	5	1	1	0	0	0	0	0
193	70	2	0	1	250	300			150	300	2000	0	0	0	0	20	8	1	0	0	10	8	1	70.5	0	7	10	2	0	394.1	0	7	10	1	0	474.5	0	7	1	0	600	19	1	13	1	8	4+	4	1
194	70	2	0	1	249	300			150	300	1000	0	400	0	0	20	5	2	0	0	6	6	2	5.38	0	8	8	2	0	41.25	0	8	8	2	0	135.7	4	6	1	0	167.8	11	1	1	1	4	4+	2	3
195	23	2	0	0	265	200			150	300	3000	0	0	0	0	50	2	1	0	0	5	6	1	36	0	1	6	1	0	220	0	1	6	1	0	263.5	2	5		0	0	6	0		1	1	1	1	1
196	45	2	0	1	323	350			150	300	4000	0	0	0	0	30	0	2	0	0	0	2	1	6	0	2	3	0	0	34	0	2	3	0	0	54	2	5		0	0	5	1	1	0	0	0	0	0
197	51	2	0	1	227	300			300		2000	0	0	0	0	45	0	2	0	0	4	8	2	46	0	3	4	2	0	113.6	0	5	10	1	0	207.6	2	5	1	0	219.4	7	1	1	1	1	1	1	1
198	58	2	0	1	245	200			600		3000	0	0	0	0	40	0	2	0	0	2	3	2	0	0	5	10	0	0	10	0	4	10	1	0	49	2	8	0	0	69	12	1	1	1	3	3	2	2
199	72	2	0	1	300	300			150	300	3000	0	0	0	0	100	0	1	0	0	0	3	1	0	0	0	7	1	0	10.5	0	0	0	0	0	17.1	2	5		0	0	8	1	1	0	0	0	0	0
200	66	2	0	0	448	300			1500		5000	0	200	0	0	35	0	1	0	0	3	6	1	0	0	5	7	0	0	13	0	5	7	0	0	26	0	7	0	0	31	5	1	1	1	1	1	2	0
201	74	2	0	0	250	250			150	300	2000	0	0	0	0	45	4	2	0	0	10	10	1	57	0	9	9	0	0	198.6	0	10	10	1	0	417.3	6	6	0	0	532.3	13	1	1	1	7	4+	2	4
202	56	2	0	1	128	200			150	300	1000	500	200	0	0	15	8.5	1	0	0	6	8	1	47	0	3	6	0	0	96	0	6	7	0	0	116	3	5		0	0	8	0		0	0	0	0	0
203	30	2	0	1	210	200			150	300	3000	0	200	0	0	30	2	1	0	0	1	2	1	40	0	6	9	0	0	160	0	4	8	0	0	414.7	4	8	0	0	691.3	6	0		1	1	1	2	0
204	55	2	0	1	160	200			150	300	2000	0	0	0	0	30	5	2	0	0	5	6	2	4	0	0	1	1	0	12	0	4	6		0	0	3	5		0	0	7	1	1	1	1	1	2	0
205	75	2	0	0	513	300			1200		6000	0	200	0	0	50	1	0	0	0	10	10		9	0	4	10	0	0	149	0	3	6	0	0	165	2	5		0	0	6	1	6	1	9	4+	5	1
206	62	2	0	1	165	150			150	300	2000	0	0	0	0	45	5	1	1	0	5	1		0	0	3	5	1	0	2	0	2	9	0	0	41	0	5	0	0	47	5	1	1	0	0	0	0	0
207	60	2	0	1	320	300			150	300	2000	1000	0	0	0	37.5	1	0	0	0	2	5		16	0	4	6		0	28	0	4	6		0	40	2	5		0	0	7	1	5	1	1	1	1	1
208	45	2	0	1	437	400			500		3000	500	200	0	0	2	0	1	0	0	4	5	0	23	0	5	6	1	0	23	0	4	6	1	0	158.2	3	4	0	0	182	7	1	1	1	2	2	1	2
209	61	2	0	1	230	400			150	300	1000	0	0	0	0	65	5	2	1	0	4	6	1	32	0	7	7	1	1	158.5	0	4	7	0	1	345.5	0	2	0	0	410.5	6	1	2	1	5	4+	4	2
210	74	2	0	1	276	400			150	300	1000	0	200	0	0	50	0	2	0	0	0	0	2	6.9	0	0	0	2	0	25.8	0	0	0	0	0	31.45	2	5		0	0	12	1	1	1	3	3	2	2
211	76	2	0	1	240	300			150	300	3000	500	100	0	0	0	0	2	0	0	2	2	1	0	0	3	3	1	0	10	0	3	3	1	0	33	2	5		0	0	55	1	20	1	21	4+	4	7
212	50	2	0	1	235	300			150	300	2700	0	0	0	0	40	4	2	0	0	3	3	1	24	0	4	6	1	0	179.2	0	7	8	0	0	309	3	8	0	0	368	6	1	1	0	0	0	0	0
213	71	2	0	0	423	300			150	300	3000	500	100	0	0	60	10	2	1	0	5	8	1	36	0	5	7	1	1	133	0	6	8	0	0	223.6	5	6	0	0	264.5	19	1	1	1	4	4+	2	1
214	32	2	0	1	146	200			150	300	2000	0	0	0	0	50	3	2	0	0	0	0	2	52	0	2	3	1	0	208.1	0	2	3	1	0	270.1	2	3	0	0	276.1	8	1	1	1	1	1	2	0
215	61	2	0	0	205	400			600		2000	0	0	0	0	60	3	1	0	0	0	3	1	2	0	0	3	1	0	17.1	0	0	3	0	0	25.1	3	5		0	0	6	1	1	1	2	2	1	2
216	56	2	0	1	205	200			1000		2100	500	0	0	0	35	7	1	0	0	6	7	0	8	0	6	7	0	0	26	0	4	6		0	0	2	5		0	0	10	1	1	1	4	4+	2	2
217	43	2	0	1	220	250			150	300	1000	0	0	0	0	30	4	2	0	0	3	3	1	33	0	2	7	0	0	190	0	8	8	1	0	337.2	4	5	1	0	430.9	6	1	1	1	1	1	2	0
218	48	2	0	1	176	400			1500		3000	1000	0	0	0	30	2	1	0	0	2	5	1	22	0	7	10	1	0	135.5	0	3	7	0	0	0	4	7	0	0	455	10	1	1	1	1	1	2	0
219	47	2	0	1	275	200			150	300	2000	0	0	0	0	25	5	1	0	0	8	9	1	9	0	8	8	1	0	27.5	0	6	8	0	0	68.85	7	10	2	0	159.8	7	1	1	1	1	1	2	0
220	51	2	0	1	460	350			800		3600	500	0	0	0	35	0	1	0	0	4	7	1	10	0	3	3	0	0	150	0	4	6		0	222	3	5		0	0	5	1	1	0	0	0	0	0
221	68	2	0	1	216	300			150	300	3000	500	0	0	0	35	1	0	0	0	4	4	1	34	0	2	4	0	0	93	0	3	6	0	0	124	2	5		0	0	7	1	1	1	2	2	1	2
222	33	2	0	1	351	400			100		2000	0	0	0	0	30	2	2	0	0	5	3	2	40	0	5	5	0	0	88	0	2	4	0	0	61	2	5		0	0	6	1	1	0	0	0	0	0
223	47	2	0	0	665	400			150	300	7000	0	400	0	0	50	0	1	0	0	5	8	0	177.1	0	2	6	0	0	238.3	0	4	6		0	0	3	5		0	0	142	1	21	1	28	4+	4	8
224	62	2	0	1	210	300			3000		3000	0	0	0	0	40	0	1	1	0	0	0	1	0	0	0	0	0	1	30	0	0	0	0	1	70	2	5		1	0	6	1	1	1	4	4+	2	2
225	56	2	0	0	496	300			150	300	4000	0	1000	0	0	40	1	2	0	0	2	5		0	0	4	4	0	0	21	0	3	5	0	0	40	2	3	0	0	46	7	1	1	0	0	0	0	0
226	72	2	0	0	314	200			100		3000	0	0	0	0	20	1	2	0	0	1	1	2	2	0	5	8	0	0	24	0	6	2	0	0	34	3	5		0	0	6	1	1	0	0	0	0	0
227	66	2	0	1	183	400			150	300	500	0	0	0	0	30	1	0	0	0	0	0	0	6	0	6	3	0	0	26	0	6	6	0	0	119.6	3	3	0	0	231.3	8	1	1	1	2	2	2	1
228	66	2	0	1	220	300			150	300	3000	0	200	0	0	25	3	1	1	0	4	5	1	20	0	7	8	1	0	155.8	0	5	6	0	0	311.8	5	8	0	0	371.8	16	1	7	1	6	4+	2	2
229	68	2	0	0	361	400			2000		6000	0	0	0	0	50	1	0	0	0	2	5		30	40	4	6		0	62	0	4	6		0	0	2	5		0	0	7	1	2	1	3	3	2	2
230	71	2	0	1	255	300			150	300	2300	0	0	0	0	40	1	0	0	0	0	0	1	0	0	5	6	0	0	50.1	0	3	3	0	0	66.1	3	5		0	0	6	1	1	1	1	1	1	1
231	63	2	0	1	198	400			150	300	1000	0	0	0	0	50	1	1	0	0	5	6	1	82	0	5	8	0	0	240	0	0	7	0	0	299	2	5		0	0	6	1	1	1	3	3	2	2
232	66	2	0	1	238	400			150	300	500	0	0	0	0	60	2	2	0	0	4	6	0	6	0	6	8	0	0	29	0	3	4	0	0	37	3	5		0	0	5	1	1	1	1	1	2	0
233	59	2	0	1	280	400			150	300	2000	0	0	0	0	70	3	2	0	0	4	8	2	32	0	6	6	1	0	40	0	4	6		0	0	2	5		0	0	24	1	1	1	7	4+	3	3
234	65	2	0	1	310	300			1000		1000	0	0	0	0	40	0	1	0	0	5	5	1	1	0	0	4	1	0	8.5	0	4	6		0	0	3	5		0	0	13	1	3	1	9	4+	3	4
235	69	2	0	1	180	300			150	300	2000	0	200	0	0	75	0	2	0	0	0	0	1	0	0	5	9	0	0	18	0	4	6		0	0	2	5		0	0	5	1	1	1	1	1	1	1
236	76	2	0	1	398	400			150	300	3000	0	100	0	0	40	0	1	1	0	5	6	1	31	0	5	6	1	1	82	0	4	5	1	1	0	2	5		1	0	9	1	5	1	7	4+	2	3
237	67	2	0	1	246	400			150	300	2000	0	200	0	0	30	3	1	0	0	5	6	1	25.5	0	5	5	1	0	75	0	5	8	0	0	96.8	2	5		0	0	6	1	1	0	0	0	0	0
238	55	2	0	1	235	300			300		3000	0	0	0	0	40	6	1	0	0	6	6	1	22	0	2	5	1	0	100	0	5	5	0	0	122	3	5		0	0	5	1	1	0	0	0	0	0
239	72	2	0	1	184	300			150	300	2000	0	0	0	0	10	9	1	0	0	9	9	0	10	0	0	3	1	0	10	0	4	6		0	0	2	5		0	0	6	1	1	1	1	1	1	1
240	75	2	0	1	210	400			150	300	1000	0	200	0	0	32.5	0	2	0	0	5	8	1	25.5	0	6	8	1	0	107.5	0	5	8	0	0	152.5	2	6	0	0	152.5	5	1	1	0	0	0	0	0
241	52	2	0	1	181	300			200		2000	0	0	0	0	55	1	1	0	0	2	4	2	29	0	4	8	0	0	98	0	4	6		0	0	3	5		0	0	5	1	1	0	0	0	0	0
242	55	2	0	1	295	300			150	300	5000	0	0	0	0	50	0	1	0	0	2	3	1	10	0	4	8	0	0	66	0	5	7	0	0	74	2	5		0	0	6	1	1	0	0	0	0	0
243	53	2	0	0	283	400			150	300	1000	0	200	0	0	10	7	1	0	0	6	6	2	28	0	3	3	2	0	62	0	1	1	1	0	70	3	5		0	0	5	1	1	0	0	0	0	0
244	59	2	0	0	625	200			800		6000	500	0	0	0	15	0	1	0	0	2	2	1	2	0	2	2	1	1	45.2	0	2	2	1	0	57.2	3	5		0	0	11	1	2	1	4	4+	2	1
245	75	2	0	0	390	300			150	300	4000	0	100	0	0	20	0	1	0	0	6	6	1	17	0	6	6	1	0	66	0	5	5	1	0	77	2	5		0	0	8	1	1	1	5	4+	2	2
246	65	2	0	0	615	400			150	300	2000	500	0	0	0	30	0	1	0	0	6	6	1	12	0	7	10	0	0	62	0	5	8	0	0	117.2	7	7	0	0	142.9	13	1	1	1	1	1	1	1
247	77	2	0	1	337	300			150	300	2000	0	100	0	0	30	3	1	0	0	0	0	1	0	0	0	2	1	0	28	0	0	2	1	0	40	2	5		0	0	5	1	1	0	0	0	0	0
248	42	2	0	1	214	400			150	300	1000	0	0	0	0	25	0	1	0	0	4	6	1	6	0	6	7	1	0	82	0	4	10	0	0	126.8	2	5		0	0	5	1	1	0	0	0	0	0
249	53	2	0	0	240	400			150	300	2000	0	200	0	0	0	4	1	1	0	1	3	2	0	0	1	3	2	0	3	0	3	5	2	0	12.7	3	3		0	25	10	1	1	1	2	2	2	1
250	65	2	0	1	237	300			150	300	2000	0	0	0	0	60	3	1	0	0	10	10	1	46.5	0	8	9	1	0	239.3	0	6	8	1	0	344.2	5	6	1	0	372.7	7	1	1	0	0	0	0	0
251	71	2	0	1	270	400			150	300	3000	0	0	0	0	45	0	1	0	0	1	1	1	0	0	5	7	0	0	12	0	7	8	1	0	101.6	5	5	1	0	115.6	7	1	1	1	5	4+	2	3
252	51	2	0	1	190	400			150	300	1000	0	0	0	0	25	4	1	0	0	4	4	1	40	0	5	8	1	0	157.3	0	4	5	1	0	199.3	4	5	1	0	211.3	6	1	1	0	0	0	0	0
253	63	2	0	1	265	200			150	300	2000	0	0	0	0	55	3	1	0	0	2	2	1	0	0	0	1	2	0	0	0	4	6		0	0	2	5		0	0	6	1	1	0	0	0	0	0
254	69	2	0	1	191	400			250		2000	0	0	0	0	50	6	1	0	0	6	7	1	0	0	4	6		0	0	0	4	6		0	0	3	5		0	0	6	1	1	1	2	2	2	1
255	76	2	0	1	360	400			150	300	4000	0	500	0	0	20	4	1	1	0	5	5	1	0	0	4	6		0	0	0	4	6		0	0	3	5		0	0	6	1	1	1	2	2	2	0
256	64	2	0	1	123	330			150	300	2000	0	0	0	0	35	0	1	0	0	0	0	1	24	0	4	6		0	0	0	4	6		0	0	2	5		0	0	5	1	1	0	0	0	0	0
257	31	2	0	0	520	300			150	600	3000	0	600	0	0	15	3	1	0	0	1	2	2	5	0	1	2	2	0	140	0	4	6		0	220	3	5		0	0	11	1	1	1	4	4+	2	3
258	58	2	0	1	91	400			150	300	2000	0	0	0	0	40	0	1	0	0	2	2	0	10	0	0	0	0	0	10	0	4	6		0	0	3	5		1	0	7	1	1	1	5	4+	2	3
259	61	2	0	1	320	400			150	300	2000	0	0	0	0	35	1	0	0	0	9	10	0	40	0	10	10	1	0	250	0	8	9	1	0	353	4	9	1	0	483	11	1	1	1	2	2	1	2
260	60	2	0	1	178	200			150	300	1000	0	0	0	0	30	4	1	0	0	1	9	1	26	0	10	3	1	0	120	0	1	10	1	0	137	8	2	1	0	48.7	8	0		1	3	3	2	2
261	65	2	0	1	123	400			100		1100	0	200	0	0	0	0	1	0	0	4	9	1	20	0	4	9	1	0	46	0	7	2	1	0	40	4	1		0	67	6	1	1	0	0	0	0	0
262	56	2	0	1	210	200			500		4000	500	200	0	0	15	4	1	0	0	0	0	1	0	0	5	2	1	0	1.1	0	4	1	0	0	31	3	5		0	0	5	1	1	0	0	0	0	0
263	79	2	0	0	286	400			150	560	2000	0	0	0	0	35	4	1	0	0	6	6	1	16	0	3	10	1	0	56	0	2	5	1	0	62	3	5		0	0	9	1	1	1	2	2	1	2
264	61	2	0	1	314	200			150	300	6000	500	100	0	0	50	8	1	1	0	2	5		0	0	3	6	1	1	68	0	2	5	0	0	98	2	5		0	0	5	1	1	1	3	3	2	1
265	62	2	0	1	365	300			3000		7000	500	400	0	0	13	1	0	1	0	2	5	2	33	0	1	4	1	0	4	0	4	4	1	0	9	2	5		0	0	6	1	1	1	3	3	2	2
266	59	2	0	1	223	300			150	300	3000	0	200	0	0	34	2	1	0	0	1	1		1	0	3	5	1	0	109.3	0	3	5	1	0	251.3	3	4	0	0	301	5	1	1	0	0	0	0	0
267	65	2	0	1	318	300			150	300	2000	500	0	0	0	75	2	2	0	200	1	2	1	0	0	6	8	1	0	0.8	0	7	8	1	0	3.41	4	5	1	0	4.81	8	1	1	1	1	1	1	1
268	51	2	0	1	123	400			150	300	1000	0	0	0	0	35	0	1	0	0	0	1	1	0	0	1	5	1	0	30.1	0	0	4	0	0	50.1	3	5		0	0	6	1	1	1	1	1	1	1
269	57	2	0	1	292	400			150	300	2000	0	400	0	0	40	8	1	1	0	8	9	1	47.3	0	7	10	1	0	198.5	0	7	8	1	0	120	8	8	1	0	173	26	1	1	1	6	4+	2	3
270	78	2	0	1	331	400			150	545	1000	0	0	0	0	0	4	1	0	0	8	8	1	20	0	9	9	1	0	78.4	0	4	10		0	126.4	3	4	1	0	130.4	8	1	1	1	2	2	1	2
271	51	2	0	0	509	400			150	300	2000	500	0	0	0	30	0	1	0	0	0	2	0	26.4	0	2	3		0	53.8	0	3	4		0	28.3	3	5		0	0	17	1	1	1	1	1	1	1
272	70	2	0	0	263	400			150	300	1000	0	200	0	0	45	0	1	0	0	0	1	1	1.5	0	2	3	1	0	37.5	0	2	2	1	0	43.5	3	5		0	0	17	1	1	1	3	3	2	1
273	50	2	0	1	195	300			500		1000	0	0	0	0	50	9	1	0	0	10	10	2	30	0	8	9	1	0	87.2	0	7	8	1	0	169.2	7	7	0	0	223.2	10	1	1	1	2	2	2	1
[truncated: 37 more columns]

## Sheet: NEW COMP
ID	AGE	HOSPITAL	MULTIMODAL_YES=1_NO=0	TECHNIQUE	COMPLICATION_DESCRIPTION	ARRHYTHMIA	CONGESTIVE_CARDIAC_FAILURE/FLUID_OVERLOAD	MYOCARDIAL_INFARCTION	HYPOTENSION_REQUIRING_TREATMENT	OTHER	ATELECTASIS	PNEUMONIA	PLEURAL_EFFUSION	PULMONARY_EMBOLUS	RESPIRATORY_FAILURE	OTHER	POSTOPERATIVE_PANCREATIC_FISTULA	NAUSEA_VOMITING	CONSTIPATION	DIARRHOEA	ILEUS/DELAYED_GASTRIC_EMPTYING	SURGICAL_SITE/WOUND_INFECTION	GI_BLEED	LIVER_FAILURE	OTHER	ANAEMIA_REQUIRING_TREATMENT	THROMBOSIS	HAEMORRHAGE	OTHER	ACUTE_KIDNEY_INJURY	URINARY_TRACT_INFECTION	OTHER	BSL_DERANGEMENT	ENDOCRINE_DERANGEMENT	ELECTROLYTE_DERANGEMENT	HYPOKALAEMIA	HYPONATRAEMIA	HYPOMAGNESEMIA	HYPOPHOSPHATEMIA	HYPOCALCAEMIA	HYPERKALAEMIA	HYPERNATRAEMIA	OTHER	DELIRIUM	POSTOPERATIVE_STROKE/TIA	POSTOPERATIVE_SYSTEMIC_INFLAMMATORY_RESPONSE_SYNDROME	DERMATOLOGICAL	DEATH	OTHER
1	74	0	MULTIMODAL	1	1. ATELECTASIS	0	0	0	0	0	1	0	0	0	0	0	0	0	0	0	0	0	0	0	0	0	0	0	0	0	0	0	0	0	0	0	0	0	0	0	0	0	0	0	0	0	0	0	0
2	40	0	MULTIMODAL	1	1. ILEUS	0	0	0	0	0	0	0	0	0	0	0	0	0	0	0	1	0	0	0	0	0	0	0	0	0	0	0	0	0	0	0	0	0	0	0	0	0	0	0	0	0	0	0	0
3	74	0	MULTIMODAL	1	1. HYPONATRAEMIA	0	0	0	0	0	0	0	0	0	0	0	0	0	0	0	0	0	0	0	0	0	0	0	0	0	0	0	0	0	1	0	1	0	0	0	0	0	0	0	0	0	0	0	0
4	70	0	MULTIMODAL	1		0	0	0	0	0	0	0	0	0	0	0	0	0	0	0	0	0	0	0	0	0	0	0	0	0	0	0	0	0	0	0	0	0	0	0	0	0	0	0	0	0	0	0	0
5	72	0	MULTIMODAL	1	1. WOUND INFECTION ABX 2. LIVER FSILURE 3. N+V 4. AKI 5. ANAEMIA 6 HYPOGLYCAEMIA 7 HAEMORRHAGE	0	0	0	0	0	0	0	0	0	0	0	0	1	0	0	0	1	0	1	0	1	0	1	0	1	0	0	1	0	0	0	0	0	0	0	0	0	0	0	0	0	0	0	0
6	65	0	MULTIMODAL	1	1. HYPOK	0	0	0	0	0	0	0	0	0	0	0	0	0	0	0	0	0	0	0	0	0	0	0	0	0	0	0	0	0	1	1	0	0	0	0	0	0	0	0	0	0	0	0	0
7	71	0	MULTIMODAL	1	1. CONSTPATION 2. ANAEMIA	0	0	0	0	0	0	0	0	0	0	0	0	0	1	0	0	0	0	0	0	1	0	0	0	0	0	0	0	0	0	0	0	0	0	0	0	0	0	0	0	0	0	0	0
8	72	0	MULTIMODAL	1	1. ILEUS 2. N+V 3. AKI 4. ANAEMIA	0	0	0	0	0	0	0	0	0	0	0	0	1	0	0	1	0	0	0	0	1	0	0	0	1	0	0	0	0	0	0	0	0	0	0	0	0	0	0	0	0	0	0	0
9	75	0	MULTIMODAL	1		0	0	0	0	0	0	0	0	0	0	0	0	0	0	0	0	0	0	0	0	0	0	0	0	0	0	0	0	0	0	0	0	0	0	0	0	0	0	0	0	0	0	0	0
10	67	0	MULTIMODAL	1	1. ANAEIA WITH BLOOD TRASFUSION	0	0	0	0	0	0	0	0	0	0	0	0	0	0	0	0	0	0	0	0	1	0	0	0	0	0	0	0	0	0	0	0	0	0	0	0	0	0	0	0	0	0	0	0
11	75	0	MULTIMODAL	1		0	0	0	0	0	0	0	0	0	0	0	0	0	0	0	0	0	0	0	0	0	0	0	0	0	0	0	0	0	0	0	0	0	0	0	0	0	0	0	0	0	0	0	0
12	67	0	MULTIMODAL	1	1. HYPOK	0	0	0	0	0	0	0	0	0	0	0	0	0	0	0	0	0	0	0	0	0	0	0	0	0	0	0	0	0	1	1	0	0	0	0	0	0	0	0	0	0	0	0	0
13	76	0	MULTIMODAL	1	1. BACTERAMIA ABX 2. ANAEMIA 3. HYPERGLYCAEMIA	0	0	0	0	0	0	0	0	0	0	0	0	0	0	0	0	0	0	0	0	1	0	0	0	0	0	0	1	0	0	0	0	0	0	0	0	0	0	0	0	1	0	0	0
14	68	0	MULTIMODAL	1		0	0	0	0	0	0	0	0	0	0	0	0	0	0	0	0	0	0	0	0	0	0	0	0	0	0	0	0	0	0	0	0	0	0	0	0	0	0	0	0	0	0	0	0
15	67	0	MULTIMODAL	1	1. DELAYED GASTRIC EMPTYING	0	0	0	0	0	0	0	0	0	0	0	0	0	0	0	1	0	0	0	0	0	0	0	0	0	0	0	0	0	0	0	0	0	0	0	0	0	0	0	0	0	0	0	0
16	74	0	MULTIMODAL	1	1. ATELECTASIS 2. TACHYCARDIA	1	0	0	0	0	1	0	0	0	0	0	0	0	0	0	0	0	0	0	0	0	0	0	0	0	0	0	0	0	0	0	0	0	0	0	0	0	0	0	0	0	0	0	0
17	25	0	MULTIMODAL	1	1. N+V 2. CONSTIPATION 3. ANAEMIA	0	0	0	0	0	0	0	0	0	0	0	0	1	1	0	0	0	0	0	0	1	0	0	0	0	0	0	0	0	0	0	0	0	0	0	0	0	0	0	0	0	0	0	0
18	58	0	MULTIMODAL	1	1. HYPOK	0	0	0	0	0	0	0	0	0	0	0	0	0	0	0	0	0	0	0	0	0	0	0	0	0	0	0	0	0	1	1	0	0	0	0	0	0	0	0	0	0	0	0	0
19	61	0	MULTIMODAL	1	1. ABDOMINAL COLLECTION SURG 2. SUBPHRENIC COLLCETION SURG 3 PLEURAL EFF 4. SEPTICEMIA	0	0	0	0	0	0	0	1	0	0	0	0	0	0	0	0	1	0	0	0	0	0	0	0	0	0	0	0	0	0	0	0	0	0	0	0	0	0	0	0	1	0	0	0
20	71	0	MULTIMODAL	1	1. ABDO COLLECTION SURGERY 2. ARRHYTHMIA	1	0	0	0	0	0	0	0	0	0	0	0	0	0	0	0	1	0	0	0	0	0	0	0	0	0	0	0	0	0	0	0	0	0	0	0	0	0	0	0	0	0	0	0
21	71	0	MULTIMODAL	1	1. ANAEMIA 2. FLUID OVERLOAD 3HYPOK 4 ILEUS 5 HYPOPHOSPHATE	0	1	0	0	0	0	0	0	0	0	0	0	0	0	0	0	0	0	0	0	1	0	0	0	0	0	0	0	0	1	1	0	0	1	0	0	0	0	0	0	0	0	0	0
22	73	0	MULTIMODAL	1		0	0	0	0	0	0	0	0	0	0	0	0	0	0	0	0	0	0	0	0	0	0	0	0	0	0	0	0	0	0	0	0	0	0	0	0	0	0	0	0	0	0	0	0
23	73	0	MULTIMODAL	1	1. DELIRIUM 2. HYPOK	0	0	0	0	0	0	0	0	0	0	0	0	0	0	0	0	0	0	0	0	0	0	0	0	0	0	0	0	0	1	1	0	0	0	0	0	0	0	1	0	0	0	0	0
24	69	0	MULTIMODAL	1	1. PE 2. TACHY 3. ATELECTASIS	1	0	0	0	0	1	0	0	1	0	0	0	0	0	0	0	0	0	0	0	0	0	0	0	0	0	0	0	0	0	0	0	0	0	0	0	0	0	0	0	0	0	0	0
25	75	0	MULTIMODAL	1	1. WOUND INFECTION ABX 2. ILEUS 3. AF	1	0	0	0	0	0	0	0	0	0	0	0	0	0	0	1	1	0	0	0	0	0	0	0	0	0	0	0	0	0	0	0	0	0	0	0	0	0	0	0	0	0	0	0
26	59	0	MULTIMODAL	1	1. CONSTIPATION 2. DELAYED GASTRIC EMPTYING	0	0	0	0	0	0	0	0	0	0	0	0	0	1	0	1	0	0	0	0	0	0	0	0	0	0	0	0	0	0	0	0	0	0	0	0	0	0	0	0	0	0	0	0
27	75	0	MULTIMODAL	1	1. HYPERGLYCAEMIA 2. N+V	0	0	0	0	0	0	0	0	0	0	0	0	1	0	0	0	0	0	0	0	0	0	0	0	0	0	0	1	0	0	0	0	0	0	0	0	0	0	0	0	0	0	0	0
28	62	0	MULTIMODAL	1		0	0	0	0	0	0	0	0	0	0	0	0	0	0	0	0	0	0	0	0	0	0	0	0	0	0	0	0	0	0	0	0	0	0	0	0	0	0	0	0	0	0	0	0
29	54	0	MULTIMODAL	1		0	0	0	0	0	0	0	0	0	0	0	0	0	0	0	0	0	0	0	0	0	0	0	0	0	0	0	0	0	0	0	0	0	0	0	0	0	0	0	0	0	0	0	0
30	60	0	MULTIMODAL	1		0	0	0	0	0	0	0	0	0	0	0	0	0	0	0	0	0	0	0	0	0	0	0	0	0	0	0	0	0	0	0	0	0	0	0	0	0	0	0	0	0	0	0	0
31	62	1	MULTIMODAL	1		0	0	0	0	0	0	0	0	0	0	0	0	0	0	0	0	0	0	0	0	0	0	0	0	0	0	0	0	0	0	0	0	0	0	0	0	0	0	0	0	0	0	0	0
32	55	1	MULTIMODAL	1	1. RENAL FAILURE 2. DVT 3. HYPOGLYCAEMIA 4. HYPERLACTATAEMIA 5. N+V	0	0	0	0	0	0	0	0	0	0	0	0	1	0	0	0	0	0	0	0	0	1	0	0	1	0	0	1	1	0	0	0	0	0	0	0	0	0	0	0	0	0	0	0
33	55	1	MULTIMODAL	1	1. N+V 2. AKI 3 ATELECTASIS	0	0	0	0	0	1	0	0	0	0	0	0	1	0	0	0	0	0	0	0	0	0	0	0	1	0	0	0	0	0	0	0	0	0	0	0	0	0	0	0	0	0	0	0
34	58	1	MULTIMODAL	1		0	0	0	0	0	0	0	0	0	0	0	0	0	0	0	0	0	0	0	0	0	0	0	0	0	0	0	0	0	0	0	0	0	0	0	0	0	0	0	0	0	0	0	0
35	64	1	MULTIMODAL	1	1. N+V	0	0	0	0	0	0	0	0	0	0	0	0	1	0	0	0	0	0	0	0	0	0	0	0	0	0	0	0	0	0	0	0	0	0	0	0	0	0	0	0	0	0	0	0
36	57	1	MULTIMODAL	1	1. N 2. AKI 3 DVT	0	0	0	0	0	0	0	0	0	0	0	0	1	0	0	0	0	0	0	0	0	1	0	0	1	0	0	0	0	0	0	0	0	0	0	0	0	0	0	0	0	0	0	0
37	64	1	MULTIMODAL	1	1. ATELECTASIS	0	0	0	0	0	1	0	0	0	0	0	0	0	0	0	0	0	0	0	0	0	0	0	0	0	0	0	0	0	0	0	0	0	0	0	0	0	0	0	0	0	0	0	0
38	68	1	MULTIMODAL	1		0	0	0	0	0	0	0	0	0	0	0	0	0	0	0	0	0	0	0	0	0	0	0	0	0	0	0	0	0	0	0	0	0	0	0	0	0	0	0	0	0	0	0	0
39	86	1	MULTIMODAL	1	1. HYPERPHOSPAHTE	0	0	0	0	0	0	0	0	0	0	0	0	0	0	0	0	0	0	0	0	0	0	0	0	0	0	0	0	0	1	0	0	0	1	0	0	0	0	0	0	0	0	0	0
40	60	1	MULTIMODAL	1	1. HYPOCA TREATED	0	0	0	0	0	0	0	0	0	0	0	0	0	0	0	0	0	0	0	0	0	0	0	0	0	0	0	0	0	1	0	0	0	0	1	0	0	0	0	0	0	0	0	0
41	41	1	MULTIMODAL	1	1. N+V	0	0	0	0	0	0	0	0	0	0	0	0	1	0	0	0	0	0	0	0	0	0	0	0	0	0	0	0	0	0	0	0	0	0	0	0	0	0	0	0	0	0	0	0
42	68	1	MULTIMODAL	1	1. ATELECTASIS	0	0	0	0	0	1	0	0	0	0	0	0	0	0	0	0	0	0	0	0	0	0	0	0	0	0	0	0	0	0	0	0	0	0	0	0	0	0	0	0	0	0	0	0
43	61	1	MULTIMODAL	1	1. N+V	0	0	0	0	0	0	0	0	0	0	0	0	1	0	0	0	0	0	0	0	0	0	0	0	0	0	0	0	0	0	0	0	0	0	0	0	0	0	0	0	0	0	0	0
44	52	1	MULTIMODAL	1		0	0	0	0	0	0	0	0	0	0	0	0	0	0	0	0	0	0	0	0	0	0	0	0	0	0	0	0	0	0	0	0	0	0	0	0	0	0	0	0	0	0	0	0
45	69	1	MULTIMODAL	1	1. ATELECTASIS	0	0	0	0	0	1	0	0	0	0	0	0	0	0	0	0	0	0	0	0	0	0	0	0	0	0	0	0	0	0	0	0	0	0	0	0	0	0	0	0	0	0	0	0
46	63	1	MULTIMODAL	1	1. ATELECTASIS	0	0	0	0	0	1	0	0	0	0	0	0	0	0	0	0	0	0	0	0	0	0	0	0	0	0	0	0	0	0	0	0	0	0	0	0	0	0	0	0	0	0	0	0
47	30	1	MULTIMODAL	1		0	0	0	0	0	0	0	0	0	0	0	0	0	0	0	0	0	0	0	0	0	0	0	0	0	0	0	0	0	0	0	0	0	0	0	0	0	0	0	0	0	0	0	0
48	43	1	MULTIMODAL	1	1. ATELECTASIS 2. N+V	0	0	0	0	0	1	0	0	0	0	0	0	1	0	0	0	0	0	0	0	0	0	0	0	0	0	0	0	0	0	0	0	0	0	0	0	0	0	0	0	0	0	0	0
49	77	1	MULTIMODAL	1		0	0	0	0	0	0	0	0	0	0	0	0	0	0	0	0	0	0	0	0	0	0	0	0	0	0	0	0	0	0	0	0	0	0	0	0	0	0	0	0	0	0	0	0
50	52	1	MULTIMODAL	1	1. PLEURAL EFF 2. BRADYCARDIA	1	0	0	0	0	0	0	1	0	0	0	0	0	0	0	0	0	0	0	0	0	0	0	0	0	0	0	0	0	0	0	0	0	0	0	0	0	0	0	0	0	0	0	0
51	79	1	MULTIMODAL	1	1. HYPOTENSION ON VASOPRESSOR 2. ATELECTASIS	0	0	0	1	0	1	0	0	0	0	0	0	0	0	0	0	0	0	0	0	0	0	0	0	0	0	0	0	0	0	0	0	0	0	0	0	0	0	0	0	0	0	0	0
52	69	1	MULTIMODAL	1		0	0	0	0	0	0	0	0	0	0	0	0	0	0	0	0	0	0	0	0	0	0	0	0	0	0	0	0	0	0	0	0	0	0	0	0	0	0	0	0	0	0	0	0
53	51	1	MULTIMODAL	1	1. DVT 2PE 3 TACHYCARDIA	1	0	0	0	0	0	0	0	1	0	0	0	0	0	0	0	0	0	0	0	0	1	0	0	0	0	0	0	0	0	0	0	0	0	0	0	0	0	0	0	0	0	0	0
54	59	1	MULTIMODAL	1	1. N	0	0	0	0	0	0	0	0	0	0	0	0	1	0	0	0	0	0	0	0	0	0	0	0	0	0	0	0	0	0	0	0	0	0	0	0	0	0	0	0	0	0	0	0
55	50	1	MULTIMODAL	1		0	0	0	0	0	0	0	0	0	0	0	0	0	0	0	0	0	0	0	0	0	0	0	0	0	0	0	0	0	0	0	0	0	0	0	0	0	0	0	0	0	0	0	0
56	58	1	MULTIMODAL	1	1. VASOPLEGIA ON NA 2. AKI	0	0	0	1	0	0	0	0	0	0	0	0	0	0	0	0	0	0	0	0	0	0	0	0	1	0	0	0	0	0	0	0	0	0	0	0	0	0	0	0	0	0	0	0
57	60	1	MULTIMODAL	1		0	0	0	0	0	0	0	0	0	0	0	0	0	0	0	0	0	0	0	0	0	0	0	0	0	0	0	0	0	0	0	0	0	0	0	0	0	0	0	0	0	0	0	0
58	74	1	MULTIMODAL	1	1. ATELECTASIS	0	0	0	0	0	1	0	0	0	0	0	0	0	0	0	0	0	0	0	0	0	0	0	0	0	0	0	0	0	0	0	0	0	0	0	0	0	0	0	0	0	0	0	0
59	56	1	MULTIMODAL	1	1. ATELECTASIS 2. HYPOKALAEMIA 3. THRUSH	0	0	0	0	0	1	0	0	0	0	0	0	0	0	0	0	0	0	0	0	0	0	0	0	0	0	0	0	0	1	1	0	0	0	0	0	0	0	0	0	0	0	0	1
60	54	1	MULTIMODAL	1	1. ATELECTASIS 2. INFLUENZA 3. DIARRHOEA	0	0	0	0	0	1	0	0	0	0	1	0	0	0	1	0	0	0	0	0	0	0	0	0	0	0	0	0	0	0	0	0	0	0	0	0	0	0	0	0	0	0	0	0
61	27	1	MULTIMODAL	1		0	0	0	0	0	0	0	0	0	0	0	0	0	0	0	0	0	0	0	0	0	0	0	0	0	0	0	0	0	0	0	0	0	0	0	0	0	0	0	0	0	0	0	0
62	50	1	MULTIMODAL	1	1. ATELECTASIS	0	0	0	0	0	1	0	0	0	0	0	0	0	0	0	0	0	0	0	0	0	0	0	0	0	0	0	0	0	0	0	0	0	0	0	0	0	0	0	0	0	0	0	0
63	60	1	MULTIMODAL	1	1. WOUND INFECTION THEATRE 2. N+V 3. ATELECTASIS 4. VASOPLEGIC SHOCK 5. HYPOKALAEMIA	0	0	0	1	0	1	0	0	0	0	0	0	1	0	0	0	1	0	0	0	0	0	0	0	0	0	0	0	0	1	1	0	0	0	0	0	0	0	0	0	0	0	0	0
64	48	1	MULTIMODAL	1		0	0	0	0	0	0	0	0	0	0	0	0	0	0	0	0	0	0	0	0	0	0	0	0	0	0	0	0	0	0	0	0	0	0	0	0	0	0	0	0	0	0	0	0
65	80	1	MULTIMODAL	1	1. ATELECTASIS 2. N+V	0	0	0	0	0	1	0	0	0	0	0	0	1	0	0	0	0	0	0	0	0	0	0	0	0	0	0	0	0	0	0	0	0	0	0	0	0	0	0	0	0	0	0	0
66	41	1	MULTIMODAL	1	1. ATELECTASIS 2. FUO WITH ABX	0	0	0	0	0	1	0	0	0	0	0	0	0	0	0	0	0	0	0	0	0	0	0	0	0	0	0	0	0	0	0	0	0	0	0	0	0	0	0	0	1	0	0	0
67	75	1	MULTIMODAL	1	1. ATELECTASIS	0	0	0	0	0	1	0	0	0	0	0	0	0	0	0	0	0	0	0	0	0	0	0	0	0	0	0	0	0	0	0	0	0	0	0	0	0	0	0	0	0	0	0	0
68	69	1	MULTIMODAL	1		0	0	0	0	0	0	0	0	0	0	0	0	0	0	0	0	0	0	0	0	0	0	0	0	0	0	0	0	0	0	0	0	0	0	0	0	0	0	0	0	0	0	0	0
69	77	1	MULTIMODAL	1		0	0	0	0	0	0	0	0	0	0	0	0	0	0	0	0	0	0	0	0	0	0	0	0	0	0	0	0	0	0	0	0	0	0	0	0	0	0	0	0	0	0	0	0
70	64	1	MULTIMODAL	1	1. VASOPLGEIC SHOCK ON VASOPRESSOR	0	0	0	1	0	0	0	0	0	0	0	0	0	0	0	0	0	0	0	0	0	0	0	0	0	0	0	0	0	0	0	0	0	0	0	0	0	0	0	0	0	0	0	0
71	67	1	MULTIMODAL	1	1. ATELECTASIS	0	0	0	0	0	1	0	0	0	0	0	0	0	0	0	0	0	0	0	0	0	0	0	0	0	0	0	0	0	0	0	0	0	0	0	0	0	0	0	0	0	0	0	0
72	75	1	MULTIMODAL	1	1. HYPERK 2. RESP ACIDOSIS WITH CPAP 3. AKI 4 ATELECTASIS 5 SINUS BRADY 6 PLEURAL EFFUSION 7 DELIRIUM	1	0	0	0	0	1	0	1	0	1	0	0	0	0	0	0	0	0	0	0	0	0	0	0	1	0	0	0	0	1	0	0	0	0	0	1	0	0	1	0	0	0	0	0
73	59	2	MULTIMODAL	1	1. PNEUMONIA ON ABX 2. WOUND INFECTION	0	0	0	0	0	0	1	0	0	0	0	0	0	0	0	0	1	0	0	0	0	0	0	0	0	0	0	0	0	0	0	0	0	0	0	0	0	0	0	0	0	0	0	0
74	51	2	MULTIMODAL	1	1. FEVER TX WITH ABX (S. EPIDERMIDIS) (2) 2. TACHYCARDIA MET CALL (2)	1	0	0	0	0	0	0	0	0	0	0	0	0	0	0	0	0	0	0	0	0	0	0	0	0	0	0	0	0	0	0	0	0	0	0	0	0	0	0	0	1	0	0	0
75	66	2	MULTIMODAL	1	1. AKI	0	0	0	0	0	0	0	0	0	0	0	0	0	0	0	0	0	0	0	0	0	0	0	0	1	0	0	0	0	0	0	0	0	0	0	0	0	0	0	0	0	0	0	0
76	69	2	MULTIMODAL	1	1. HYPOGLYCAEMIA TX W/ 5% DEXTROSE IV (2) 2. HYPERGLYCAEMIA TX W/ INSULIN (2)	0	0	0	0	0	0	0	0	0	0	0	0	0	0	0	0	0	0	0	0	0	0	0	0	0	0	0	1	0	0	0	0	0	0	0	0	0	0	0	0	0	0	0	0
77	83	2	MULTIMODAL	1		0	0	0	0	0	0	0	0	0	0	0	0	0	0	0	0	0	0	0	0	0	0	0	0	0	0	0	0	0	0	0	0	0	0	0	0	0	0	0	0	0	0	0	0
78	71	2	MULTIMODAL	1		0	0	0	0	0	0	0	0	0	0	0	0	0	0	0	0	0	0	0	0	0	0	0	0	0	0	0	0	0	0	0	0	0	0	0	0	0	0	0	0	0	0	0	0
79	77	2	MULTIMODAL	1	1. HYPOTENSION 2. PLEURAL EFFUSION	0	0	0	1	0	0	0	1	0	0	0	0	0	0	0	0	0	0	0	0	0	0	0	0	0	0	0	0	0	0	0	0	0	0	0	0	0	0	0	0	0	0	0	0
80	71	2	MULTIMODAL	1	1. FEVER	0	0	0	0	0	0	0	0	0	0	0	0	0	0	0	0	0	0	0	0	0	0	0	0	0	0	0	0	0	0	0	0	0	0	0	0	0	0	0	0	1	0	0	0
81	80	2	MULTIMODAL	1	1. LABILE BSLS 2. HYPOTENSIN MET - IVT/MED WH 3. DIARRHOEA 4. LOW GCS IN RAPU 5. LOW K	0	0	0	1	0	0	0	0	0	0	0	0	0	0	1	0	0	0	0	0	0	0	0	0	0	0	0	1	0	1	1	0	0	0	0	0	0	0	0	0	0	0	0	1
82	66	2	MULTIMODAL	1	1. HYPOPHOSPHATAEMIA TREATED WITH STAT DOSE 2. POST OP FEVER TREATED WITH IV AUGMENTIN	0	0	0	0	0	0	0	0	0	0	0	0	0	0	0	0	0	0	0	0	0	0	0	0	0	0	0	0	0	1	0	0	0	1	0	0	0	0	0	0	1	0	0	0
83	71	2	MULTIMODAL	1	1. DGE - TPN 2. INFECTED PERI-PANCREATIC COLLECTION - IV ABX ONLY 3. K+ LOW 4. AKI,	0	0	0	0	0	0	0	0	0	0	0	1	0	0	0	1	0	0	0	0	0	0	0	0	1	0	0	0	0	1	1	0	0	0	0	0	0	0	0	0	0	0	0	0
84	46	2	MULTIMODAL	1	1. NAUSEA AND VOMITTING	0	0	0	0	0	0	0	0	0	0	0	0	1	0	0	0	0	0	0	0	0	0	0	0	0	0	0	0	0	0	0	0	0	0	0	0	0	0	0	0	0	0	0	0
85	66	2	MULTIMODAL	1	1. ?STROKE 2. CANDIDA - NYSTATIN	0	0	0	0	0	0	0	0	0	0	0	0	0	0	0	0	0	0	0	0	0	0	0	0	0	0	0	0	0	0	0	0	0	0	0	0	0	0	0	1	0	0	0	1
86	51	2	MULTIMODAL	1	1. ATELECTASIS	0	0	0	0	0	1	0	0	0	0	0	0	0	0	0	0	0	0	0	0	0	0	0	0	0	0	0	0	0	0	0	0	0	0	0	0	0	0	0	0	0	0	0	0
87	57	2	MULTIMODAL	1		0	0	0	0	0	0	0	0	0	0	0	0	0	0	0	0	0	0	0	0	0	0	0	0	0	0	0	0	0	0	0	0	0	0	0	0	0	0	0	0	0	0	0	0
88	76	2	MULTIMODAL	1	1. TACHYCARDIA 2. AKI 3. ATELECTASIS 4. CELLULTIIS BENPEN	1	0	0	0	0	1	0	0	0	0	0	0	0	0	0	0	0	0	0	0	0	0	0	0	1	0	0	0	0	0	0	0	0	0	0	0	0	0	0	0	0	1	0	0
89	53	2	MULTIMODAL	1	1. STENT OBSTRUCTION FOR ERCP 2. CHOLANGITIS ON ABX 3. REFLUX ON PPI	0	0	0	0	0	0	0	0	0	0	0	0	0	0	0	0	0	0	0	1	0	0	0	0	0	0	0	0	0	0	0	0	0	0	0	0	0	0	0	0	0	0	0	0
90	81	2	MULTIMODAL	1	1. HYPOKA TREATED	0	0	0	0	0	0	0	0	0	0	0	0	0	0	0	0	0	0	0	0	0	0	0	0	0	0	0	0	0	1	1	0	0	0	0	0	0	0	0	0	0	0	0	0
91	59	2	MULTIMODAL	1	1. LOW PHOSPHATE TREATED 2. PLEURAL EFFUSION 3. HYPOGLYCAEMIA	0	0	0	0	0	0	0	1	0	0	0	0	0	0	0	0	0	0	0	0	0	0	0	0	0	0	0	1	0	1	0	0	0	1	0	0	0	0	0	0	0	0	0	0
92	59	2	MULTIMODAL	1	1. HYPOXIA REQUIRING NIV 2. DIARRHOEA - NIL INTERNVEITON	0	0	0	0	0	0	0	0	0	1	0	0	0	0	1	0	0	0	0	0	0	0	0	0	0	0	0	0	0	0	0	0	0	0	0	0	0	0	0	0	0	0	0	0
93	64	2	MULTIMODAL	1	1. HAP IV ABX 2. HYPERTENSION - MONITOR 3. THRUSH-NILSTAT	0	0	0	0	1	0	1	0	0	0	0	0	0	0	0	0	0	0	0	0	0	0	0	0	0	0	0	0	0	0	0	0	0	0	0	0	0	0	0	0	0	0	0	1
94	79	2	MULTIMODAL	1	1. HYPOVOLAEMIA 2. N+V 3. HAP ON ABX	0	0	0	1	0	0	1	0	0	0	0	0	1	0	0	0	0	0	0	0	0	0	0	0	0	0	0	0	0	0	0	0	0	0	0	0	0	0	0	0	0	0	0	0
95	69	2	MULTIMODAL	1	1. DYSGLCYAEMIA - NEW TO NSULIN	0	0	0	0	0	0	0	0	0	0	0	0	0	0	0	0	0	0	0	0	0	0	0	0	0	0	0	1	0	0	0	0	0	0	0	0	0	0	0	0	0	0	0	0
96	59	2	MULTIMODAL	1		0	0	0	0	0	0	0	0	0	0	0	0	0	0	0	0	0	0	0	0	0	0	0	0	0	0	0	0	0	0	0	0	0	0	0	0	0	0	0	0	0	0	0	0
97	68	2	MULTIMODAL	1		0	0	0	0	0	0	0	0	0	0	0	0	0	0	0	0	0	0	0	0	0	0	0	0	0	0	0	0	0	0	0	0	0	0	0	0	0	0	0	0	0	0	0	0
98	73	2	MULTIMODAL	1	1. HYPOK+ 2. AKI,	0	0	0	0	0	0	0	0	0	0	0	0	0	0	0	0	0	0	0	0	0	0	0	0	1	0	0	0	0	1	1	0	0	0	0	0	0	0	0	0	0	0	0	0
99	50	2	MULTIMODAL	1		0	0	0	0	0	0	0	0	0	0	0	0	0	0	0	0	0	0	0	0	0	0	0	0	0	0	0	0	0	0	0	0	0	0	0	0	0	0	0	0	0	0	0	0
100	71	2	MULTIMODAL	1	1. HYPOXIA 2. ATELECTASIS 3. HAP ON ABX	0	0	0	0	0	1	1	0	0	1	0	0	0	0	0	0	0	0	0	0	0	0	0	0	0	0	0	0	0	0	0	0	0	0	0	0	0	0	0	0	0	0	0	0
101	63	2	MULTIMODAL	1		0	0	0	0	0	0	0	0	0	0	0	0	0	0	0	0	0	0	0	0	0	0	0	0	0	0	0	0	0	0	0	0	0	0	0	0	0	0	0	0	0	0	0	0
102	69	2	MULTIMODAL	1	1. PNEUMONIA ON ABX 2. POST OP ILEUS 3. N+V 4. URINARY RETENTION 5. CONSTIPATION	0	0	0	0	0	0	1	0	0	0	0	0	1	1	0	1	0	0	0	0	0	0	0	0	0	0	1	0	0	0	0	0	0	0	0	0	0	0	0	0	0	0	0	0
103	70	2	MULTIMODAL	1	1. HYPO K	0	0	0	0	0	0	0	0	0	0	0	0	0	0	0	0	0	0	0	0	0	0	0	0	0	0	0	0	0	1	1	0	0	0	0	0	0	0	0	0	0	0	0	0
104	65	2	MULTIMODAL	1	1. STARVATION KETOACIDOSIS WITH DEXTROSE AND ACTRAPID 2. HYPOTENSION OF NORAD	0	0	0	1	0	0	0	0	0	0	0	0	0	0	0	0	0	0	0	0	0	0	0	0	0	0	0	0	1	0	0	0	0	0	0	0	0	0	0	0	0	0	0	0
105	63	2	MULTIMODAL	1	1. FEVER 2. HAEMTURIA	0	0	0	0	0	0	0	0	0	0	0	0	0	0	0	0	0	0	0	0	0	0	0	0	0	0	1	0	0	0	0	0	0	0	0	0	0	0	0	0	1	0	0	0
106	50	2	MULTIMODAL	1	1. HYPOTENSION, HYPOVOLAEMIA 2. APO	0	1	0	1	0	0	0	0	0	0	0	0	0	0	0	0	0	0	0	0	0	0	0	0	0	0	0	0	0	0	0	0	0	0	0	0	0	0	0	0	0	0	0	0
107	29	2	MULTIMODAL	1	1. N+V	0	0	0	0	0	0	0	0	0	0	0	0	1	0	0	0	0	0	0	0	0	0	0	0	0	0	0	0	0	0	0	0	0	0	0	0	0	0	0	0	0	0	0	0
108	57	2	MULTIMODAL	1	1. N+V 2. BILE INFECTION WITH ABX	0	0	0	0	0	0	0	0	0	0	0	0	1	0	0	0	0	0	0	1	0	0	0	0	0	0	0	0	0	0	0	0	0	0	0	0	0	0	0	0	0	0	0	0
109	73	2	MULTIMODAL	1	EPISTAXIS	0	0	0	0	0	0	0	0	0	0	0	0	0	0	0	0	0	0	0	0	0	0	0	1	0	0	0	0	0	0	0	0	0	0	0	0	0	0	0	0	0	0	0	0
110	53	2	MULTIMODAL	1	ANAEMIA	0	0	0	0	0	0	0	0	0	0	0	0	0	0	0	0	0	0	0	0	1	0	0	0	0	0	0	0	0	0	0	0	0	0	0	0	0	0	0	0	0	0	0	0
111	79	2	MULTIMODAL	1	AKI/OLIGURIA	0	0	0	0	0	0	0	0	0	0	0	0	0	0	0	0	0	0	0	0	0	0	0	0	1	0	0	0	0	0	0	0	0	0	0	0	0	0	0	0	0	0	0	0
112	53	2	MULTIMODAL	1	ATELECTASIS, OEDEMA OF LEFT ARM	0	0	0	0	0	1	0	0	0	0	0	0	0	0	0	0	0	0	0	0	0	0	0	0	0	0	0	0	0	0	0	0	0	0	0	0	0	0	0	0	0	0	0	1
113	78	2	MULTIMODAL	1	SIRS/HYPOTENSION REQUIRING INOTROPES, FLUID OVERLOAD, ATELECTASIS/PLEURAL EFFUSION, VASOVAGAL SYNCOPE (CODE BLUE)	0	1	0	1	0	1	0	0	0	0	0	0	0	0	0	0	0	0	0	0	0	0	0	0	0	0	0	0	0	0	0	0	0	0	0	0	0	0	0	0	1	0	0	0
114	62	2	MULTIMODAL	1	NAUSEA AND VOMITTING	0	0	0	0	0	0	0	0	0	0	0	0	1	0	0	0	0	0	0	0	0	0	0	0	0	0	0	0	0	0	0	0	0	0	0	0	0	0	0	0	0	0	0	0
115	29	2	MULTIMODAL	1		0	0	0	0	0	0	0	0	0	0	0	0	0	0	0	0	0	0	0	0	0	0	0	0	0	0	0	0	0	0	0	0	0	0	0	0	0	0	0	0	0	0	0	0
116	75	2	MULTIMODAL	1	INTRA-OPERATIVE AMI/NSTEMI, HYPOTENSION REQUIRING INOTROPES, PLEURAL EFFUSION, ATRIAL FLUTTER, RAPID AF	1	0	1	1	0	0	0	1	0	0	0	0	0	0	0	0	0	0	0	0	0	0	0	0	0	0	0	0	0	0	0	0	0	0	0	0	0	0	0	0	0	0	0	0
117	77	2	MULTIMODAL	1	ACUTE ON CHRONIC KIDNEY INJURY, ATELECTASIS, HYPOTENSION REQUIRING INOTROPES	0	0	0	1	0	1	0	0	0	0	0	0	0	0	0	0	0	0	0	0	0	0	0	0	1	0	0	0	0	0	0	0	0	0	0	0	0	0	0	0	0	0	0	0
118	67	2	MULTIMODAL	1		0	0	0	0	0	0	0	0	0	0	0	0	0	0	0	0	0	0	0	0	0	0	0	0	0	0	0	0	0	0	0	0	0	0	0	0	0	0	0	0	0	0	0	0
119	62	2	ITM	0		0	0	0	0	0	0	0	0	0	0	0	0	0	0	0	0	0	0	0	0	0	0	0	0	0	0	0	0	0	0	0	0	0	0	0	0	0	0	0	0	0	0	0	0
120	76	2	ITM	0	RETURN TO THEATRE POD 2 FOR BLOOD STAINED PERITONEAL FLUID, NECROTIC PANCREAS, SEPSIS, ANASTOMOTIC LEAK, RLZ CONSOLOSDATION, PNEUMONIA, PANCREATIC FISTULA	0	0	0	0	0	0	1	0	0	0	0	1	0	0	0	0	1	1	0	1	0	0	0	0	0	0	0	0	0	0	0	0	0	0	0	0	0	0	0	0	1	0	0	1
121	66	2	ITM	0	MET CALL HYPOXIA, SATS 80%, READMISSION 12 DAYS POST OP WITH FEVER REQUIRING 2 DAY ADMISSION	0	0	0	0	0	0	0	0	0	1	1	0	0	0	0	0	0	0	0	0	0	0	0	0	0	0	0	0	0	0	0	0	0	0	0	0	0	0	0	0	1	0	0	0
122	79	2	ITM	0	MET CALL RAPID AF, DELERIUM	1	0	0	0	0	0	0	0	0	0	0	0	0	0	0	0	0	0	0	0	0	0	0	0	0	0	0	0	0	0	0	0	0	0	0	0	0	0	1	0	0	0	0	0
123	72	2	ITM	0	POST OP GI BLEED WITH CODE BLUE, PNEUMONIA, PLEURAL EFFUSION MX W/ PLEURAL TAP, DGE, SEPSIS WITH + BLOOD CULTURE, REVISION GASTROENTERIC LIMB + LAPAROTOMY, RAPID AF, DELERIUM, TIA, SICK EUTHYROID SX	1	0	0	0	0	0	1	1	0	0	0	0	0	0	0	1	0	1	0	1	0	0	0	0	0	0	0	0	0	0	0	0	0	0	0	0	0	1	1	1	1	0	0	0
124	66	2	ITM	0		0	0	0	0	0	0	0	0	0	0	0	0	0	0	0	0	0	0	0	0	0	0	0	0	0	0	0	0	0	0	0	0	0	0	0	0	0	0	0	0	0	0	0	0
125	81	2	ITM	0	TACHYCARDIA, FLUID OVERLOAD, ILEUS, ANAEMIA, PUL COLLAPSE, CONSTIPATION, HYPOTENSION	1	1	0	1	0	0	0	0	0	1	0	0	0	1	0	1	0	0	0	0	1	0	0	0	0	0	0	0	0	0	0	0	0	0	0	0	0	0	0	0	0	0	0	0
126	81	2	ITM	0	RESP ARREST WITH MET CALL, DGE	0	0	0	0	0	0	0	0	0	1	0	0	0	0	0	1	0	0	0	0	0	0	0	0	0	0	0	0	0	0	0	0	0	0	0	0	0	0	0	0	0	0	0	0
127	57	2	ITM	0		0	0	0	0	0	0	0	0	0	0	0	0	0	0	0	0	0	0	0	0	0	0	0	0	0	0	0	0	0	0	0	0	0	0	0	0	0	0	0	0	0	0	0	0
128	66	2	ITM	0	N +V, HALLUCINATIONS, GA ADVERSE EFFECTS?, RETENTION URINE, HYPOGLYCAEMIA	0	0	0	0	0	0	0	0	0	0	0	0	1	0	0	0	0	0	0	0	0	0	0	0	0	0	1	1	0	0	0	0	0	0	0	0	0	0	0	0	0	0	0	1
129	73	2	ITM	0	PUL COLLAPSE, FEVER, DGE	0	0	0	0	0	0	0	0	0	1	0	0	0	0	0	1	0	0	0	0	0	0	0	0	0	0	0	0	0	0	0	0	0	0	0	0	0	0	0	0	1	0	0	0
130	71	2	ITM	0		0	0	0	0	0	0	0	0	0	0	0	0	0	0	0	0	0	0	0	0	0	0	0	0	0	0	0	0	0	0	0	0	0	0	0	0	0	0	0	0	0	0	0	0
131	50	2	ITM	0	ANAEMIA REQUIRING PRBCS, WOUND INFECTION, PNEUMONIA, METCALL FOR TACHYCARDIA	1	0	0	0	0	0	1	0	0	0	0	0	0	0	0	0	1	0	0	0	1	0	0	0	0	0	0	0	0	0	0	0	0	0	0	0	0	0	0	0	0	0	0	0
132	55	2	ITM	0	SEGMENTAL PE AT R) BASE, MET CALL FOR RAPID AF, WOUND INFECTION	1	0	0	0	0	0	0	0	1	0	0	0	0	0	0	0	1	0	0	0	0	0	0	0	0	0	0	0	0	0	0	0	0	0	0	0	0	0	0	0	0	0	0	0
133	81	2	ITM	0		0	0	0	0	0	0	0	0	0	0	0	0	0	0	0	0	0	0	0	0	0	0	0	0	0	0	0	0	0	0	0	0	0	0	0	0	0	0	0	0	0	0	0	0
134	80	2	ITM	0	WOUND INFECTION	0	0	0	0	0	0	0	0	0	0	0	0	0	0	0	0	1	0	0	0	0	0	0	0	0	0	0	0	0	0	0	0	0	0	0	0	0	0	0	0	0	0	0	0
135	30	2	ITM	0	DELERIUM, HYPOTENSION, METCALL FOR RR 5, DGE	0	0	0	1	0	0	0	0	0	1	0	0	0	0	0	1	0	0	0	0	0	0	0	0	0	0	0	0	0	0	0	0	0	0	0	0	0	0	1	0	0	0	0	0
136	64	2	ITM	0	NAUSEA, CONSTIPATION, VOMITING, REQURING ENEMA	0	0	0	0	0	0	0	0	0	0	0	0	1	1	0	0	0	0	0	1	0	0	0	0	0	0	0	0	0	0	0	0	0	0	0	0	0	0	0	0	0	0	0	0
137	66	2	ITM	0	WRIST DROP, POST-OP FEVER ?PNEUMONIA	0	0	0	0	0	0	1	0	0	0	0	0	0	0	0	0	0	0	0	0	0	0	0	0	0	0	0	0	0	0	0	0	0	0	0	0	0	0	0	0	0	0	0	1
138	42	2	ITM	0	WOUND INFECTION: STEP INFECTION, CANDIDIASIS	0	0	0	0	0	0	0	0	0	0	0	0	0	0	0	0	1	0	0	0	0	0	0	0	0	0	0	0	0	0	0	0	0	0	0	0	0	0	0	0	0	0	0	0
139	75	2	ITM	0	DELERIUM, SEPSIS (?PNEUMONIA)	0	0	0	0	0	0	1	0	0	0	0	0	0	0	0	0	0	0	0	0	0	0	0	0	0	0	0	0	0	0	0	0	0	0	0	0	0	0	1	0	0	0	0	0
140	75	2	ITM	0	HYPOPHOSPHATAEMIA, HYPOKALAEMIA	0	0	0	0	0	0	0	0	0	0	0	0	0	0	0	0	0	0	0	0	0	0	0	0	0	0	0	0	0	1	1	0	0	1	0	0	0	0	0	0	0	0	0	0
141	52	2	ITM	0		0	0	0	0	0	0	0	0	0	0	0	0	0	0	0	0	0	0	0	0	0	0	0	0	0	0	0	0	0	0	0	0	0	0	0	0	0	0	0	0	0	0	0	0
142	70	2	ITM	0	N +V, TACHYCARDIA, ANURIA/OLIGURIA REQUIRING METCALL (?DEHYDRATION), DGE+FEED INTOLERANCE REQUIRING TPN, HYPOGLYCAEMIA 2O TO PANCREATIC INSUFFICIENCY	1	0	0	0	0	0	0	0	0	0	0	0	1	0	0	1	0	0	0	0	0	0	0	0	1	0	0	1	0	0	0	0	0	0	0	0	0	0	0	0	0	0	0	0
143	67	2	ITM	0	POST-OP FEVER, ACQUIRED R FOOT DROP, MET CALL FOR TACHYCARDIA, RAF REQUIRING AMIODARONE, HYPOTENSION REQUIRING NORADRENALINE	1	0	0	1	0	0	0	0	0	0	0	0	0	0	0	0	0	0	0	0	0	0	0	0	0	0	0	0	0	0	0	0	0	0	0	0	0	0	0	0	1	0	0	1
144	78	2	ITM	0	HYPOKALAEMIA MANAGED WITH IV AND ORAL REPLACEMENT, KLEB IN PANCREATIC DUCT CULTURE MX WITH IV CEFTRIAXONE	0	0	0	0	0	0	0	0	0	0	0	1	0	0	0	0	0	0	0	0	0	0	0	0	0	0	0	0	0	1	1	0	0	0	0	0	0	0	0	0	0	0	0	0
145	56	2	ITM	0	SYNCOPE AND COLLAPSE; NEW POSTURAL HYPOTENSION, HYPOTENSIVE POST-OP REQUIRING NORAD	0	0	0	1	0	0	0	0	0	0	0	0	0	0	0	0	0	0	0	0	0	0	0	0	0	0	0	0	0	0	0	0	0	0	0	0	0	0	0	0	0	0	0	0
146	85	2	ITM	0	FLUID OVERLOAD W/ PLEURAL EFFUSION, CLINICAL SUSPICION OF POPF TREATED AS THUS, RAF, HYPOKALAEMIA, HYPERNATRAEMIA, ORAL THRUSH, WOUND INFECTION	1	1	0	0	0	0	0	0	0	0	0	1	0	0	0	0	1	0	0	0	0	0	0	0	0	0	0	0	0	1	1	0	0	0	0	0	1	0	0	0	0	0	0	1
147	74	2	ITM	0	DGE WITH TPN, POPF, DEPRESSION	0	0	0	0	0	0	0	0	0	0	0	1	0	0	0	1	0	0	0	0	0	0	0	0	0	0	0	0	0	0	0	0	0	0	0	0	0	0	0	0	0	0	0	1
148	75	2	ITM	0	DGE WITH TPN, POPF REQUIRING 2X CT-GUIDED DRAINAGE, INTRA-ABDO SEPSIS, PANCREATIC NECROSIS, UNSTABLE BSL, TYPE 1 RESPIRATORY FAILURE REQUIRING ICU, PAIN	0	0	0	0	0	0	0	0	0	1	0	1	0	0	0	1	1	0	0	1	0	0	0	0	0	0	0	1	0	0	0	0	0	0	0	0	0	0	0	0	0	0	0	1
149	80	2	ITM	0	URINARY RETENTION W/ IDC INSERTION, WOUND INFECTION TREATED W/ ANTIBIOTICS	0	0	0	0	0	0	0	0	0	0	0	0	0	0	0	0	1	0	0	0	0	0	0	0	0	0	1	0	0	0	0	0	0	0	0	0	0	0	0	0	0	0	0	0
150	65	2	ITM	0	HYPOTENSION REQUIRING NORAD, HYPOKALAEMIA	0	0	0	1	0	0	0	0	0	0	0	0	0	0	0	0	0	0	0	0	0	0	0	0	0	0	0	0	0	1	1	0	0	0	0	0	0	0	0	0	0	0	0	0
151	62	2	ITM	0	HOSPITAL ACQUIRED PNEUMONIA REQ. ICU, PE RX W/ HEPARIN INFUSION, POPF, DARK VOMIT REQ. 4X PRBC, DGE	0	0	0	0	0	0	1	0	1	0	0	1	0	0	0	1	0	1	0	0	0	0	0	0	0	0	0	0	0	0	0	0	0	0	0	0	0	0	0	0	0	0	0	0
152	71	2	ITM	0	PLEURAL EFFUSION TREATED WITH DIURETICS, HALLUCINATIONS W/ KETAMINE, POST-OP HYPOTENSION	0	0	0	1	0	0	0	1	0	0	0	0	0	0	0	0	0	0	0	0	0	0	0	0	0	0	0	0	0	0	0	0	0	0	0	0	0	0	0	0	0	0	0	1
153	72	2	ITM	0	HYPOPHOSPHATAEMIA, HYPOKALAEMIA, HYPOMAGNASAEMIA	0	0	0	0	0	0	0	0	0	0	0	0	0	0	0	0	0	0	0	0	0	0	0	0	0	0	0	0	0	1	1	0	1	1	0	0	0	0	0	0	0	0	0	0
154	56	2	ITM	0	PAIN, DGE, ATALECTASIS	0	0	0	0	0	1	0	0	0	0	0	0	0	0	0	1	0	0	0	0	0	0	0	0	0	0	0	0	0	0	0	0	0	0	0	0	0	0	0	0	0	0	0	1
155	55	2	ITM	0		0	0	0	0	0	0	0	0	0	0	0	0	0	0	0	0	0	0	0	0	0	0	0	0	0	0	0	0	0	0	0	0	0	0	0	0	0	0	0	0	0	0	0	0
156	61	2	ITM	0	ATELECTASIS (ANTIBIOTICS)	0	0	0	0	0	1	0	0	0	0	0	0	0	0	0	0	0	0	0	0	0	0	0	0	0	0	0	0	0	0	0	0	0	0	0	0	0	0	0	0	0	0	0	0
157	74	2	ITM	0		0	0	0	0	0	0	0	0	0	0	0	0	0	0	0	0	0	0	0	0	0	0	0	0	0	0	0	0	0	0	0	0	0	0	0	0	0	0	0	0	0	0	0	0
158	54	2	ITM	0	PERIPHERAL OEDEMA, WOUND INFECTION, WOUND DEHISCENCE, PLEURAL EFFUSION/EMPYEMA	0	1	0	0	0	0	0	1	0	0	0	0	0	0	0	0	1	0	0	0	0	0	0	0	0	0	0	0	0	0	0	0	0	0	0	0	0	0	0	0	0	0	0	1
159	48	2	ITM	0		0	0	0	0	0	0	0	0	0	0	0	0	0	0	0	0	0	0	0	0	0	0	0	0	0	0	0	0	0	0	0	0	0	0	0	0	0	0	0	0	0	0	0	0
160	57	2	ITM	0	NAUSEA AND VOMITTING, HYPOKALAEMIA, ATELECTASIS/PLEURAL EFFUSION, HYPOTENSION REQUIRING INOTROPES, OLIGURIA	0	0	0	1	0	1	0	0	0	0	0	0	1	0	0	0	0	0	0	0	0	0	0	0	1	0	0	0	0	1	1	0	0	0	0	0	0	0	0	0	0	0	0	0
161	59	2	ITM	0	ALCOHOL WITHDRAWAL, INFECTION/SUBHEPATIC COLLECTION, HYPOXAEMIA/PLEURAL EFFUSION, HYPOTENSION REQUIRING INOTROPES	0	0	0	1	0	0	0	1	0	0	0	0	0	0	0	0	1	0	0	0	0	0	0	0	0	0	0	0	0	0	0	0	0	0	0	0	0	0	0	0	0	0	0	1
162	63	2	ITM	0	PNEUMOTHORAX, HYPERTENSION	0	0	0	0	1	0	0	0	0	0	1	0	0	0	0	0	0	0	0	0	0	0	0	0	0	0	0	0	0	0	0	0	0	0	0	0	0	0	0	0	0	0	0	0
163	66	2	ITM	0	NAUSEA AND VOMITTING, FLUID OVERLOAD	0	1	0	0	0	0	0	0	0	0	0	0	1	0	0	0	0	0	0	0	0	0	0	0	0	0	0	0	0	0	0	0	0	0	0	0	0	0	0	0	0	0	0	0
164	67	2	ITM	0	BLEED/ANAEMIA, HYPOTENSION REQUIRING INOTROPES	0	0	0	1	0	0	0	0	0	0	0	0	0	0	0	0	0	0	0	0	0	0	1	0	0	0	0	0	0	0	0	0	0	0	0	0	0	0	0	0	0	0	0	0
165	73	2	ITM	0	PLEURAL EFFUSION, CONTRAST EXTRAVASTATION, TYPE 2 RESPIRATORY FAILURE, HYPOTENSION REQUIRING INOTROPES	0	0	0	1	0	0	0	1	0	1	0	0	0	0	0	0	0	0	0	0	0	0	0	0	0	0	0	0	0	0	0	0	0	0	0	0	0	0	0	0	0	0	0	1
166	58	2	ITM	0	ATELECTASIS, SUBPHRENIC COLLECTION/HAEMATOMA, NAUSEA AND VOMITTING	0	0	0	0	0	1	0	0	0	0	0	0	1	0	0	0	1	0	0	0	0	0	0	0	0	0	0	0	0	0	0	0	0	0	0	0	0	0	0	0	0	0	0	0
167	52	2	ITM	0		0	0	0	0	0	0	0	0	0	0	0	0	0	0	0	0	0	0	0	0	0	0	0	0	0	0	0	0	0	0	0	0	0	0	0	0	0	0	0	0	0	0	0	0
168	50	2	ITM	0	SUBPHRENIC COLLECTION/INFECTION	0	0	0	0	0	0	0	0	0	0	0	0	0	0	0	0	1	0	0	0	0	0	0	0	0	0	0	0	0	0	0	0	0	0	0	0	0	0	0	0	0	0	0	0
169	53	2	ITM	0	HYPERTENSION	0	0	0	0	1	0	0	0	0	0	0	0	0	0	0	0	0	0	0	0	0	0	0	0	0	0	0	0	0	0	0	0	0	0	0	0	0	0	0	0	0	0	0	0
170	74	2	ITM	0	ANAEMIA, FLUID OVERLOAD, NOSOCOMIAL PNEUMONIA, MULTIPLE FALLS, PULMONARY EMBOLISM	0	1	0	0	0	0	1	0	1	0	0	0	0	0	0	0	0	0	0	0	1	0	0	0	0	0	0	0	0	0	0	0	0	0	0	0	0	0	0	0	0	0	0	1
171	57	2	ITM	0		0	0	0	0	0	0	0	0	0	0	0	0	0	0	0	0	0	0	0	0	0	0	0	0	0	0	0	0	0	0	0	0	0	0	0	0	0	0	0	0	0	0	0	0
172	77	2	ITM	0		0	0	0	0	0	0	0	0	0	0	0	0	0	0	0	0	0	0	0	0	0	0	0	0	0	0	0	0	0	0	0	0	0	0	0	0	0	0	0	0	0	0	0	0
173	57	2	ITM	0	HEADACHE	0	0	0	0	0	0	0	0	0	0	0	0	0	0	0	0	0	0	0	0	0	0	0	0	0	0	0	0	0	0	0	0	0	0	0	0	0	0	0	0	0	0	0	1
174	43	2	ITM	0		0	0	0	0	0	0	0	0	0	0	0	0	0	0	0	0	0	0	0	0	0	0	0	0	0	0	0	0	0	0	0	0	0	0	0	0	0	0	0	0	0	0	0	0
175	52	2	ITM	0	OLIGURIA (MET CALL), ATELECTASIS/EFFUSION, ANAEMIA, ERCP FOR ?BILE LEAK	0	0	0	0	0	1	0	0	0	0	0	0	0	0	0	0	0	0	0	1	1	0	0	0	1	0	0	0	0	0	0	0	0	0	0	0	0	0	0	0	0	0	0	0
176	52	2	ITM	0	INFECTION	0	0	0	0	0	0	0	0	0	0	0	0	0	0	0	0	0	0	0	0	0	0	0	0	0	0	0	0	0	0	0	0	0	0	0	0	0	0	0	0	1	0	0	0
177	68	2	ITM	0	CONSTIPATION/ILEUS	0	0	0	0	0	0	0	0	0	0	0	0	0	0	0	1	0	0	0	0	0	0	0	0	0	0	0	0	0	0	0	0	0	0	0	0	0	0	0	0	0	0	0	0
178	80	2	ITM	0		0	0	0	0	0	0	0	0	0	0	0	0	0	0	0	0	0	0	0	0	0	0	0	0	0	0	0	0	0	0	0	0	0	0	0	0	0	0	0	0	0	0	0	0
179	60	2	ITM	0	OLIGURIA, OEDEMA	0	0	0	0	0	0	0	0	0	0	0	0	0	0	0	0	0	0	0	0	0	0	0	0	1	0	0	0	0	0	0	0	0	0	0	0	0	0	0	0	0	0	0	1
180	54	2	ITM	0	TRANSIENT CONFUSION, LRTI	0	0	0	0	0	0	1	0	0	0	0	0	0	0	0	0	0	0	0	0	0	0	0	0	0	0	0	0	0	0	0	0	0	0	0	0	0	0	0	0	0	0	0	1
181	66	2	ITM	0	ANAEMIA, UTI/PYURIA, HYPOGLYCAEMIA, TACHYCARDIA/HYPOXIA (MET CALL), NOSOCOMIAL PNEUMONIA, URINARY RETENTION, PRESSURE SORE, HYPOKALAEMIA	1	0	0	0	0	0	1	0	0	0	0	0	0	0	0	0	0	0	0	0	1	0	0	0	0	1	1	1	0	1	1	0	0	0	0	0	0	0	0	0	0	0	0	1
182	82	2	ITM	0		0	0	0	0	0	0	0	0	0	0	0	0	0	0	0	0	0	0	0	0	0	0	0	0	0	0	0	0	0	0	0	0	0	0	0	0	0	0	0	0	0	0	0	0
183	53	2	ITM	0	HAEMATEMESIS	0	0	0	0	0	0	0	0	0	0	0	0	0	0	0	0	0	1	0	0	0	0	0	0	0	0	0	0	0	0	0	0	0	0	0	0	0	0	0	0	0	0	0	0
184	71	2	ITM	0	NAUSEA AND VOMITTING	0	0	0	0	0	0	0	0	0	0	0	0	1	0	0	0	0	0	0	0	0	0	0	0	0	0	0	0	0	0	0	0	0	0	0	0	0	0	0	0	0	0	0	0
185	67	2	ITM	0	NAUSEA AND VOMITTING	0	0	0	0	0	0	0	0	0	0	0	0	1	0	0	0	0	0	0	0	0	0	0	0	0	0	0	0	0	0	0	0	0	0	0	0	0	0	0	0	0	0	0	0
186	73	2	ITM	0	HYPOTENSION REQUIRING INOTROPES, TACHYCARDIA/RAPID AF, HYPERKALAEMIA, AKI	1	0	0	1	0	0	0	0	0	0	0	0	0	0	0	0	0	0	0	0	0	0	0	0	1	0	0	0	0	1	0	0	0	0	0	1	0	0	0	0	0	0	0	0
187	60	2	ITM	0	NAUSEA AND VOMITTING, HYPOKALAEMIA	0	0	0	0	0	0	0	0	0	0	0	0	1	0	0	0	0	0	0	0	0	0	0	0	0	0	0	1	0	0	0	0	0	0	0	0	0	0	0	0	0	0	0	0
188	57	2	ITM	0	ANAEMIA, BILE LEAK/SUBPHRENIC COLLECTION, WOUND INFECTION/SEPSIS, ILEUS, SUPRATHERAPEUTIC INR, ATELECTASIS/PLEURAL EFFUSION, HYPOTENSION (MET CALL)	0	0	0	1	0	1	0	0	0	0	0	0	0	0	0	1	1	0	0	0	1	0	0	1	0	0	0	0	0	0	0	0	0	0	0	0	0	0	0	0	0	0	0	0
189	41	2	ITM	0		0	0	0	0	0	0	0	0	0	0	0	0	0	0	0	0	0	0	0	0	0	0	0	0	0	0	0	0	0	0	0	0	0	0	0	0	0	0	0	0	0	0	0	0
190	65	2	ITM	0	ANAEMIA, TACHYCARDIA (MET CALL), ATELECTASIS/PLEURAL EFFUSION, FLUID OVERLOAD, NOSOCOMIAL PNEUMONIA, CELLULITIS	1	1	0	0	0	1	1	0	0	0	0	0	0	0	0	0	0	0	0	0	1	0	0	0	0	0	0	0	0	0	0	0	0	0	0	0	0	0	0	0	0	1	0	0
191	40	2	ITM	0		0	0	0	0	0	0	0	0	0	0	0	0	0	0	0	0	0	0	0	0	0	0	0	0	0	0	0	0	0	0	0	0	0	0	0	0	0	0	0	0	0	0	0	0
192	48	2	ITM	0		0	0	0	0	0	0	0	0	0	0	0	0	0	0	0	0	0	0	0	0	0	0	0	0	0	0	0	0	0	0	0	0	0	0	0	0	0	0	0	0	0	0	0	0
193	70	2	ITM	0	HYPOTENSION REQUIRING INOTROPES, NOSOCOMIAL PNEUMONIA, AKI, DELIRIUM, ILEUS, RAPID AF, ATELECTASIS, HPYERKALAEMIA	1	0	0	1	0	1	1	0	0	0	0	0	0	0	0	1	0	0	0	0	0	0	0	0	1	0	0	0	0	1	0	0	0	0	0	1	0	0	1	0	0	0	0	0
194	70	2	ITM	0	ANAEMIA, FLUID OVERLOAD, SUBPHRENIC COLLECTION/HAEMATOMA, PLEURAL EFFUSION	0	1	0	0	0	0	0	1	0	0	0	0	0	0	0	0	1	0	0	0	1	0	0	0	0	0	0	0	0	0	0	0	0	0	0	0	0	0	0	0	0	0	0	0
195	23	2	ITM	0	FLUID OVERLOAD	0	1	0	0	0	0	0	0	0	0	0	0	0	0	0	0	0	0	0	0	0	0	0	0	0	0	0	0	0	0	0	0	0	0	0	0	0	0	0	0	0	0	0	0
196	45	2	ITM	0		0	0	0	0	0	0	0	0	0	0	0	0	0	0	0	0	0	0	0	0	0	0	0	0	0	0	0	0	0	0	0	0	0	0	0	0	0	0	0	0	0	0	0	0
197	51	2	ITM	0	FLUID OVERLOAD	0	1	0	0	0	0	0	0	0	0	0	0	0	0	0	0	0	0	0	0	0	0	0	0	0	0	0	0	0	0	0	0	0	0	0	0	0	0	0	0	0	0	0	0
198	58	2	ITM	0	NAUSEA AND VOMITTING, ILEUS/CONSTIPATION, ASCITES	0	0	0	0	0	0	0	0	0	0	0	0	1	0	0	1	0	0	0	1	0	0	0	0	0	0	0	0	0	0	0	0	0	0	0	0	0	0	0	0	0	0	0	0
199	72	2	ITM	0		0	0	0	0	0	0	0	0	0	0	0	0	0	0	0	0	0	0	0	0	0	0	0	0	0	0	0	0	0	0	0	0	0	0	0	0	0	0	0	0	0	0	0	0
200	66	2	ITM	0	ANAEMIA	0	0	0	0	0	0	0	0	0	0	0	0	0	0	0	0	0	0	0	0	1	0	0	0	0	0	0	0	0	0	0	0	0	0	0	0	0	0	0	0	0	0	0	0
201	74	2	ITM	0	FALL, DVT, PE, PLEURAL EFFUSION, DIARRHOEA, DIZZINESS	0	0	0	0	0	0	0	1	1	0	0	0	0	0	1	0	0	0	0	0	0	1	0	0	0	0	0	0	0	0	0	0	0	0	0	0	0	0	0	0	0	0	0	1
202	56	2	ITM	0		0	0	0	0	0	0	0	0	0	0	0	0	0	0	0	0	0	0	0	0	0	0	0	0	0	0	0	0	0	0	0	0	0	0	0	0	0	0	0	0	0	0	0	0
203	30	2	ITM	0	ATELECTASIS/LRTI	0	0	0	0	0	1	0	0	0	0	0	0	0	0	0	0	0	0	0	0	0	0	0	0	0	0	0	0	0	0	0	0	0	0	0	0	0	0	0	0	0	0	0	0
204	53	2	ITM	0	ATELECTASIS/NOSOCOMIAL PNEUMONIA, FLUID OVERLOAD	0	1	0	0	0	1	0	0	0	0	0	0	0	0	0	0	0	0	0	0	0	0	0	0	0	0	0	0	0	0	0	0	0	0	0	0	0	0	0	0	0	0	0	0
205	75	2	ITM	0	TRANSIENT CONFUSION, POSTOPERATIVE LIVER FAILURE, AKI/ARF, POSTOPERATIVE BLEED/ANAEMIA, HYPOTENSION REQUIRING INOTROPES, RESPIRATORY FAILURE, DIC, SEPSIS, DEATH	0	0	0	1	0	0	0	0	0	1	0	0	0	0	0	0	0	0	1	0	0	0	1	1	1	0	0	0	0	0	0	0	0	0	0	0	0	0	1	0	1	0	1	0
206	62	2	ITM	0		0	0	0	0	0	0	0	0	0	0	0	0	0	0	0	0	0	0	0	0	0	0	0	0	0	0	0	0	0	0	0	0	0	0	0	0	0	0	0	0	0	0	0	0
207	60	2	ITM	0	NAUSEA AND VOMITTING	0	0	0	0	0	0	0	0	0	0	0	0	1	0	0	0	0	0	0	0	0	0	0	0	0	0	0	0	0	0	0	0	0	0	0	0	0	0	0	0	0	0	0	0
208	45	2	ITM	0	PARAESTHESIA (HANDS), DIARRHOEA	0	0	0	0	0	0	0	0	0	0	0	0	0	0	1	0	0	0	0	0	0	0	0	0	0	0	0	0	0	0	0	0	0	0	0	0	0	0	0	0	0	0	0	1
209	61	2	ITM	0	HYPOTENSION REQUIRING INOTROPES, RAPID AF, HYPOKALAEMIA, FLUID OVERLOAD, ATELECTASIS	1	1	0	1	0	1	0	0	0	0	0	0	0	0	0	0	0	0	0	0	0	0	0	0	0	0	0	0	0	1	1	0	0	0	0	0	0	0	0	0	0	0	0	0
210	74	2	ITM	0	OLIGURIA, NOSOCOMIAL PNEUMONIA, TREMOR	0	0	0	0	0	0	1	0	0	0	0	0	0	0	0	0	0	0	0	0	0	0	0	0	1	0	0	0	0	0	0	0	0	0	0	0	0	0	0	0	0	0	0	1
211	76	2	ITM	0	HYPOTENSION REQUIRING INOTROPES, AKI/HYPERKALAEMIA, ANAEMIA/BLEED, ATELECTASIS, INTRA-ABDOMINAL SEPSIS, SUBPHRENIC COLLECTION/ABSCESS, HAEMATOMA, AKI/ANURIA/ATN (SECOND INCIDENT), PLEURAL EFFUSION, ISCHAEMIC HEPATITIS/LIVER FAILURE, COAGULOPATHY, C. DIFF DIARRHOEA, HYPOKALAEMIA, POSTOPERATIVE BLEED/ARTERIAL PSEUDOANEURYSM, RESPIRATORY FAILURE, FLUID OVERLOAD, POSTURAL HYPOTENSION, WOUND DEHISCENC…	0	1	0	1	0	1	0	1	0	1	0	0	0	0	1	0	1	0	1	0	1	0	1	1	1	0	0	0	0	1	1	1	0	0	0	0	0	0	0	0	0	0	0	1
212	50	2	ITM	0		0	0	0	0	0	0	0	0	0	0	0	0	0	0	0	0	0	0	0	0	0	0	0	0	0	0	0	0	0	0	0	0	0	0	0	0	0	0	0	0	0	0	0	0
213	71	2	ITM	0	HYPOTENSION REQUIRING INOTROPES, WOUND INFECTION, FLUID OVERLOAD, HYPERGLYCAEMIA	0	1	0	1	0	0	0	0	0	0	0	0	0	0	0	0	1	0	0	0	0	0	0	0	0	0	0	1	0	0	0	0	0	0	0	0	0	0	0	0	0	0	0	0
214	32	2	ITM	0	ANAEMIA/BLEED	0	0	0	0	0	0	0	0	0	0	0	0	0	0	0	0	0	0	0	0	1	0	0	0	0	0	0	0	0	0	0	0	0	0	0	0	0	0	0	0	0	0	0	0
215	61	2	ITM	0	ATELECTASIS, SIRS	0	0	0	0	0	1	0	0	0	0	0	0	0	0	0	0	0	0	0	0	0	0	0	0	0	0	0	0	0	0	0	0	0	0	0	0	0	0	0	0	1	0	0	0
216	56	2	ITM	0	HYPOTENSION REQUIRING INOTROPES, AKI/OLIGURIA (MET CALL), ANAEMIA, NAUSEA AND VOMITTING	0	0	0	1	0	0	0	0	0	0	0	0	1	0	0	0	0	0	0	0	1	0	0	0	1	0	0	0	0	0	0	0	0	0	0	0	0	0	0	0	0	0	0	0
217	43	2	ITM	0	ADVERSE DRUG REACTION/RASH	0	0	0	0	0	0	0	0	0	0	0	0	0	0	0	0	0	0	0	0	0	0	0	0	0	0	0	0	0	0	0	0	0	0	0	0	0	0	0	0	0	1	0	0
218	48	2	ITM	0	CONSTIPATION/ILEUS	0	0	0	0	0	0	0	0	0	0	0	0	0	0	0	1	0	0	0	0	0	0	0	0	0	0	0	0	0	0	0	0	0	0	0	0	0	0	0	0	0	0	0	0
219	47	2	ITM	0	REFLUX/HICCUPS	0	0	0	0	0	0	0	0	0	0	0	0	0	0	0	0	0	0	0	1	0	0	0	0	0	0	0	0	0	0	0	0	0	0	0	0	0	0	0	0	0	0	0	0
220	51	2	ITM	0		0	0	0	0	0	0	0	0	0	0	0	0	0	0	0	0	0	0	0	0	0	0	0	0	0	0	0	0	0	0	0	0	0	0	0	0	0	0	0	0	0	0	0	0
221	68	2	ITM	0	FLUID OVERLOAD, PLEURAL EFFUSION/ATELECTASIS	0	1	0	0	0	0	0	1	0	0	0	0	0	0	0	0	0	0	0	0	0	0	0	0	0	0	0	0	0	0	0	0	0	0	0	0	0	0	0	0	0	0	0	0
222	33	2	ITM	0		0	0	0	0	0	0	0	0	0	0	0	0	0	0	0	0	0	0	0	0	0	0	0	0	0	0	0	0	0	0	0	0	0	0	0	0	0	0	0	0	0	0	0	0
223	47	2	ITM	0	HYPOTENSION REQUIRING INOTROPES, TACHYPNOEA (MET CALL), PRESSURE AREA (NECK), INTRAABDOMINAL SEPSIS/PERITONITIS, BILE LEAK, TACHYCARDIA (MET CALL), ANAEMIA/BLEED], DELIRIUM, ATELECTASIS/PLEURAL EFFUSION, FLUID OVERLOAD, RESPIRATORY DISTRESS (MET CALL), BACTERAEMIA/SEPTIC SHOCK, HEPATIC ABSCESS, ARF, PORTAL VEIN THROMBOSIS, REDUCED INTAKE REQURING TPN, RESPIRATORY FAILURE, LIVER FAILURE/LIVER NECR…	1	1	0	1	0	1	0	0	0	1	1	0	1	1	0	0	1	0	1	1	1	1	0	1	0	0	0	0	0	0	0	0	0	0	0	0	0	0	1	0	1	0	0	1
224	62	2	ITM	0	ANAEMIA/BLEED, HYPOTENSION REQUIRING INOTROPES, HYPOVOLAEMIA LEADING TO SYNCOPE (MET CALL), LABILE BP/POSTURAL HYPOTENSION	0	0	0	1	0	0	0	0	0	0	0	0	0	0	0	0	0	0	0	0	1	0	0	0	0	0	0	0	0	0	0	0	0	0	0	0	0	0	0	0	0	0	0	0
225	56	2	ITM	0		0	0	0	0	0	0	0	0	0	0	0	0	0	0	0	0	0	0	0	0	0	0	0	0	0	0	0	0	0	0	0	0	0	0	0	0	0	0	0	0	0	0	0	0
226	72	2	ITM	0		0	0	0	0	0	0	0	0	0	0	0	0	0	0	0	0	0	0	0	0	0	0	0	0	0	0	0	0	0	0	0	0	0	0	0	0	0	0	0	0	0	0	0	0
227	66	2	ITM	0	CONSTIPATION/ILEUS, NAUSEA AND VOMITTING	0	0	0	0	0	0	0	0	0	0	0	0	1	0	0	1	0	0	0	0	0	0	0	0	0	0	0	0	0	0	0	0	0	0	0	0	0	0	0	0	0	0	0	0
228	66	2	ITM	0	ATELECTASIS/PLEURAL EFFUSION, NOSOCOMIAL PNEUMONIA, ANAEMIA/BLEED, HYPOTENSION REQUIRING INOTROPES, FLUID OVERLOAD, RAPID AF	1	1	0	1	0	1	1	0	0	0	0	0	0	0	0	0	0	0	0	0	1	0	0	0	0	0	0	0	0	0	0	0	0	0	0	0	0	0	0	0	0	0	0	0
229	68	2	ITM	0	ATELECTASIS, HYPOTENSION REQUIRING INOTROPES, DELIRIUM	0	0	0	1	0	1	0	0	0	0	0	0	0	0	0	0	0	0	0	0	0	0	0	0	0	0	0	0	0	0	0	0	0	0	0	0	0	0	1	0	0	0	0	0
230	71	2	ITM	0	PLEURAL EFFUSION/ATELECTASIS	0	0	0	0	0	1	0	0	0	0	0	0	0	0	0	0	0	0	0	0	0	0	0	0	0	0	0	0	0	0	0	0	0	0	0	0	0	0	0	0	0	0	0	0
231	63	2	ITM	0	RASH, ATELECTASIS, FLUID OVERLOAD	0	1	0	0	0	1	0	0	0	0	0	0	0	0	0	0	0	0	0	0	0	0	0	0	0	0	0	0	0	0	0	0	0	0	0	0	0	0	0	0	0	1	0	0
232	66	2	ITM	0	NOSOCOMIAL PNEUMONIA	0	0	0	0	0	0	1	0	0	0	0	0	0	0	0	0	0	0	0	0	0	0	0	0	0	0	0	0	0	0	0	0	0	0	0	0	0	0	0	0	0	0	0	0
233	59	2	ITM	0	BILE LEAK, SUBPHRENIC COLLECTION/INFECTION, DIARRHOEA, OPIOID NARCOSIS (MET CALL), HAEMOPTYSIS/EPISTAXIS, MILD AKI, HEPATIC ENCEPHALOPATHY	0	0	0	0	0	0	0	0	0	0	0	0	0	0	1	1	0	0	0	1	0	0	0	0	1	0	0	0	0	0	0	0	0	0	0	0	0	0	0	0	0	0	0	1
234	65	2	ITM	0	ANAEMIA/BLEED, SMALL BOWEL OBSTRUCTION, PLEURAL EFFUSION, FLUID OVERLOAD, HYPOTENSION REQUIRING INOTROPES, ASPIRATION PNEUMONIA, DELIRIUM, NAUSEA AND VOMITTING, REFLUX, HYPERNATRAEMIA	0	1	0	1	0	0	1	1	0	0	0	0	1	0	0	0	0	0	0	1	1	0	0	0	0	0	0	0	0	1	0	0	0	0	0	0	1	0	1	0	0	0	0	0
235	69	2	ITM	0	URINARY RETENTION	0	0	0	0	0	0	0	0	0	0	0	0	0	0	0	0	0	0	0	0	0	0	0	0	0	0	1	0	0	0	0	0	0	0	0	0	0	0	0	0	0	0	0	0
236	76	2	ITM	0	HYPOKALAEMIA, ATELECTASIS, CONSTIPATION/ILEUS, ANAEMIA/BLEED, HYPOACTIVE DELERIUM, HYPOTENSION REQUIRING INOTROPES, FLUID OVERLOAD	0	1	0	1	0	1	0	0	0	0	0	0	0	0	0	1	0	0	0	0	1	0	0	0	0	0	0	0	0	1	1	0	0	0	0	0	0	0	1	0	0	0	0	0
237	67	2	ITM	0		0	0	0	0	0	0	0	0	0	0	0	0	0	0	0	0	0	0	0	0	0	0	0	0	0	0	0	0	0	0	0	0	0	0	0	0	0	0	0	0	0	0	0	0
238	55	2	ITM	0		0	0	0	0	0	0	0	0	0	0	0	0	0	0	0	0	0	0	0	0	0	0	0	0	0	0	0	0	0	0	0	0	0	0	0	0	0	0	0	0	0	0	0	0
239	72	2	ITM	0	REFLUX (OUTPATIENT GASTROSCOPE)	0	0	0	0	0	0	0	0	0	0	0	0	0	0	0	0	0	0	0	1	0	0	0	0	0	0	0	0	0	0	0	0	0	0	0	0	0	0	0	0	0	0	0	0
240	75	2	ITM	0		0	0	0	0	0	0	0	0	0	0	0	0	0	0	0	0	0	0	0	0	0	0	0	0	0	0	0	0	0	0	0	0	0	0	0	0	0	0	0	0	0	0	0	0
241	52	2	ITM	0		0	0	0	0	0	0	0	0	0	0	0	0	0	0	0	0	0	0	0	0	0	0	0	0	0	0	0	0	0	0	0	0	0	0	0	0	0	0	0	0	0	0	0	0
242	55	2	ITM	0		0	0	0	0	0	0	0	0	0	0	0	0	0	0	0	0	0	0	0	0	0	0	0	0	0	0	0	0	0	0	0	0	0	0	0	0	0	0	0	0	0	0	0	0
243	53	2	ITM	0		0	0	0	0	0	0	0	0	0	0	0	0	0	0	0	0	0	0	0	0	0	0	0	0	0	0	0	0	0	0	0	0	0	0	0	0	0	0	0	0	0	0	0	0
244	59	2	ITM	0	ANAEMIA/BLEED, HYPOTENSION REQUIRING INOTROPES, SUBPHRENIC COLLECTION/INFECTION, ATELECTASIS/PLEURAL EFFUSION	0	0	0	1	0	1	0	0	0	0	0	0	0	0	0	0	1	0	0	0	1	0	0	0	0	0	0	0	0	0	0	0	0	0	0	0	0	0	0	0	0	0	0	0
245	75	2	ITM	0	HYPERKALAEMIA, ANAEMIA/BLEED, HYPERNATRAEMIA, SUPERFICIAL THROMBOPHLEBITIS, FLUID OVERLOAD	0	1	0	0	0	0	0	0	0	0	0	0	0	0	0	0	0	0	0	0	1	0	0	0	0	0	0	0	0	1	0	0	0	0	0	1	0	0	0	0	0	0	0	1
246	65	2	ITM	0	SUBCUTANEOUS EMPHYSEMA	0	0	0	0	0	0	0	0	0	0	1	0	0	0	0	0	0	0	0	0	0	0	0	0	0	0	0	0	0	0	0	0	0	0	0	0	0	0	0	0	0	0	0	0
247	77	2	ITM	0		0	0	0	0	0	0	0	0	0	0	0	0	0	0	0	0	0	0	0	0	0	0	0	0	0	0	0	0	0	0	0	0	0	0	0	0	0	0	0	0	0	0	0	0
248	42	2	ITM	0		0	0	0	0	0	0	0	0	0	0	0	0	0	0	0	0	0	0	0	0	0	0	0	0	0	0	0	0	0	0	0	0	0	0	0	0	0	0	0	0	0	0	0	0
249	55	2	ITM	0	ATELECTASIS/LRTI	0	0	0	0	0	1	0	0	0	0	0	0	0	0	0	0	0	0	0	0	0	0	0	0	0	0	0	0	0	0	0	0	0	0	0	0	0	0	0	0	0	0	0	0
250	65	2	ITM	0		0	0	0	0	0	0	0	0	0	0	0	0	0	0	0	0	0	0	0	0	0	0	0	0	0	0	0	0	0	0	0	0	0	0	0	0	0	0	0	0	0	0	0	0
251	71	2	ITM	0	ILEUS/SMALL BOWEL OBSTRUCTION, NAUSEA AND VOMITTING, SEPSIS, HYPOKALAEMIA, ATELECTASIS/PLEURAL EFFUSION	0	0	0	0	0	1	0	0	0	0	0	0	1	0	0	1	0	0	0	0	0	0	0	0	0	0	0	0	0	1	1	0	0	0	0	0	0	0	0	0	1	0	0	0
252	51	2	ITM	0		0	0	0	0	0	0	0	0	0	0	0	0	0	0	0	0	0	0	0	0	0	0	0	0	0	0	0	0	0	0	0	0	0	0	0	0	0	0	0	0	0	0	0	0
253	63	2	ITM	0		0	0	0	0	0	0	0	0	0	0	0	0	0	0	0	0	0	0	0	0	0	0	0	0	0	0	0	0	0	0	0	0	0	0	0	0	0	0	0	0	0	0	0	0
254	69	2	ITM	0	FLUID OVERLOAD, ILEUS	0	1	0	0	0	0	0	0	0	0	0	0	0	0	0	1	0	0	0	0	0	0	0	0	0	0	0	0	0	0	0	0	0	0	0	0	0	0	0	0	0	0	0	0
255	76	2	ITM	0	HYPOTENSION REQUIRING INOTROPES, ANAEMIA/BLEED	0	0	0	1	0	0	0	0	0	0	0	0	0	0	0	0	0	0	0	0	1	0	0	0	0	0	0	0	0	0	0	0	0	0	0	0	0	0	0	0	0	0	0	0
256	64	2	ITM	0		0	0	0	0	0	0	0	0	0	0	0	0	0	0	0	0	0	0	0	0	0	0	0	0	0	0	0	0	0	0	0	0	0	0	0	0	0	0	0	0	0	0	0	0
257	31	2	ITM	0	ANAEMIA/BLEED, ATELECTASIS/PLEURAL EFFUSION, HYPOKALAEMIA, TACHYCARDIA (MET CALL)	1	0	0	0	0	1	0	0	0	0	0	0	0	0	0	0	0	0	0	0	1	0	0	0	0	0	0	0	0	1	1	0	0	0	0	0	0	0	0	0	0	0	0	0
258	58	2	ITM	0	ANAEMIA/BLEED, URINARY RETENTION, TACHYCARDIA (MET CALL), HYPOTENSION (MET CALL), LRTI/CHEST SEPSIS	1	0	0	1	0	0	0	0	0	0	1	0	0	0	0	0	0	0	0	0	1	0	0	0	0	0	1	0	0	0	0	0	0	0	0	0	0	0	0	0	0	0	0	0
259	61	2	ITM	0	TACHYPNOEA (MET CALL), RASH	1	0	0	0	0	0	0	0	0	0	0	0	0	0	0	0	0	0	0	0	0	0	0	0	0	0	0	0	0	0	0	0	0	0	0	0	0	0	0	0	0	0	0	1
260	60	2	ITM	0	NOSOCOMIAL PNEUMONIA, VOMITTING/HAEMATEMESIS (OUTPATIENT SCOPE), TACHYCARDIA/TACHYPNOEA (MET CALL)	1	0	0	0	0	0	1	0	0	0	0	0	1	0	0	0	0	0	0	0	0	0	0	0	0	0	0	0	0	0	0	0	0	0	0	0	0	0	0	0	0	0	0	0
261	65	2	ITM	0		0	0	0	0	0	0	0	0	0	0	0	0	0	0	0	0	0	0	0	0	0	0	0	0	0	0	0	0	0	0	0	0	0	0	0	0	0	0	0	0	0	0	0	0
262	56	2	ITM	0		0	0	0	0	0	0	0	0	0	0	0	0	0	0	0	0	0	0	0	0	0	0	0	0	0	0	0	0	0	0	0	0	0	0	0	0	0	0	0	0	0	0	0	0
263	79	2	ITM	0	SUBPHRENIC COLLECTION, PRESSURE ULCERS	0	0	0	0	0	0	0	0	0	0	0	0	0	0	0	0	1	0	0	0	0	0	0	0	0	0	0	0	0	0	0	0	0	0	0	0	0	0	0	0	0	0	0	1
264	61	2	ITM	0	ANAEMIA/BLEED, HYPOTENSION REQUIRING INOTROPES, HYPOKALAEMIA	0	0	0	1	0	0	0	0	0	0	0	0	0	0	0	0	0	0	0	0	1	0	0	0	0	0	0	0	0	1	1	0	0	0	0	0	0	0	0	0	0	0	0	0
265	62	2	ITM	0	HYPOTENSION REQUIRING INOTROPES, HYPOKALAEMIA, POSTURAL HYPOTENSION	0	0	0	1	0	0	0	0	0	0	0	0	0	0	0	0	0	0	0	0	0	0	0	0	0	0	0	0	0	1	1	0	0	0	0	0	0	0	0	0	0	0	0	0
266	59	2	ITM	0		0	0	0	0	0	0	0	0	0	0	0	0	0	0	0	0	0	0	0	0	0	0	0	0	0	0	0	0	0	0	0	0	0	0	0	0	0	0	0	0	0	0	0	0
267	65	2	ITM	0	FLUID OVERLOAD	0	0	0	0	0	0	0	0	0	0	0	0	0	0	0	0	0	0	0	0	0	0	0	0	0	0	0	0	0	0	0	0	0	0	0	0	0	0	0	0	0	0	0	0
268	51	2	ITM	0	HAND PARAESTHESIA	0	0	0	0	0	0	0	0	0	0	0	0	0	0	0	0	0	0	0	0	0	0	0	0	0	0	0	0	0	0	0	0	0	0	0	0	0	0	0	0	0	0	0	1
269	57	2	ITM	0	AKI, OEDEMATOUS WOUND, ENCEPHALOPATHY, ILEUS, DECOMPENSATION OF CHRONIC LIVER DISEASE, HYPERKALAEMIA	0	0	0	0	0	0	0	0	0	0	0	0	0	0	0	1	1	0	1	0	0	0	0	0	1	0	0	0	0	1	0	0	0	0	0	1	0	0	0	0	0	0	0	0
270	78	2	ITM	0	HYPOKALAEMIA, ARRHYTHMIA	1	0	0	0	0	0	0	0	0	0	0	0	0	0	0	0	0	0	0	0	0	0	0	0	0	0	0	0	0	1	1	0	0	0	0	0	0	0	0	0	0	0	0	0
271	51	2	ITM	0	CHYLE LEAK	0	0	0	0	0	0	0	0	0	0	0	0	0	0	0	0	0	0	0	1	0	0	0	0	0	0	0	0	0	0	0	0	0	0	0	0	0	0	0	0	0	0	0	0
272	70	2	ITM	0	SUBPHRENIC COLLECTION, C.DIFF COLLITIS, BLEED	0	0	0	0	0	0	0	0	0	0	0	0	0	0	0	0	1	0	0	1	0	0	1	0	0	0	0	0	0	0	0	0	0	0	0	0	0	0	0	0	0	0	0	0
273	50	2	ITM	0	ILEUS, HYPERCALCAEMIA	0	0	0	0	0	0	0	0	0	0	0	0	0	0	0	1	0	0	0	0	0	0	0	0	0	0	0	0	0	1	0	0	0	0	0	0	0	1	0	0	0	0	0	0
[truncated: 9 more columns]

## Sheet: DEFINITIONS
NAME	DESCRIPTION	TYPE	UNITS	Notes / Limitations
GENDER	Patient's gender	String
AGE	Patient's age, on date of hospital admission	Number	Years
WEIGHT_ANY	Patient's weight, last recorded ever	Number	kg	If < 20kg – assumed incorrect
HEIGHT_ANY	Patient's height, last recorded ever	Number	cm	If < 130cm or > 210cm – assumed incorrect
BMI_ANY	Calculated BMI from last weight and height	Number	kg/m2
CI_COMPLEXITY	Charlson comorbidity complexity flag	Number	0/1
CI_COMPLEX	Charlson comorbidity complexity score	Number
CI_AGE	Charlson comorbidity age flag	Number	0/1
CIA_AMI	Charlson comorbidity AMI flag	Number	0/1	Original CCI, provided by DARE, based on hospital coding data
CIA_CHF	Charlson comorbidity CCF flag	Number	0/1	Original CCI, provided by DARE, based on hospital coding data
CIA_PVD	Charlson comorbidity PVD flag	Number	0/1	Original CCI, provided by DARE, based on hospital coding data
CIA_CEVD	Charlson comorbidity CEVD flag	Number	0/1	Original CCI, provided by DARE, based on hospital coding data
CIA_DEM	Charlson comorbidity dementia flag	Number	0/1	Original CCI, provided by DARE, based on hospital coding data
CIA_COPD	Charlson comorbidity COPD flag	Number	0/1	Original CCI, provided by DARE, based on hospital coding data
CIA_RHEUM	Charlson comorbidity rheumatological flag	Number	0/1	Original CCI, provided by DARE, based on hospital coding data
CIA_PUD	Charlson comorbidity peptic ulcer disease flag	Number	0/1	Original CCI, provided by DARE, based on hospital coding data
CIA_LD_MLD	Charlson comorbidity liver disease mild flag	Number	0/1	Original CCI, provided by DARE, based on hospital coding data
CIA_LD_SEV	Charlson comorbidity liver disease severe flag	Number	0/1	Original CCI, provided by DARE, based on hospital coding data
CIA_CKD	Charlson comorbidity chronic kidney disease flag	Number	0/1	Original CCI, provided by DARE, based on hospital coding data
CIA_DM	Charlson comorbidity diabetes flag	Number	0/1	Original CCI, provided by DARE, based on hospital coding data
CIA_DM_CX	Charlson comorbidity complicated diabetes flag	Number	0/1	Original CCI, provided by DARE, based on hospital coding data
CIA_CA	Charlson comorbidity cancer flag	Number	0/1	Original CCI, provided by DARE, based on hospital coding data
CIA_CA_MET	Charlson comorbidity metastatic cancer flag	Number	0/1	Original CCI, provided by DARE, based on hospital coding data
CIA_HEMIPLAEGIA	Charlson comorbidity hemiplaegia flag	Number	0/1	Original CCI, provided by DARE, based on hospital coding data
CIA_HIV	Charlson comorbidity HIV flag	Number	0/1	Original CCI, provided by DARE, based on hospital coding data
CIA_SCORE	Charlson comorbidity score (without age)	Number		Original CCI, provided by DARE, based on hospital coding data
CIA_TOTAL	Charlson comorbidity score (with age)	Number		Original CCI, provided by DARE, based on hospital coding data
PHX_IHD	Past history, ischaemic heart disease	Number	0/1	Updated CCI, provided by LF, based on hospital coding data
PHX_AMI	Past history, acute myocardial infarction	Number	0/1	Updated CCI, provided by LF, based on hospital coding data
PHX_CCF	Past history, congestive heart failure	Number	0/1	Updated CCI, provided by LF, based on hospital coding data
PHX_VHD	Past history, valvular heart disease	Number	0/1	Updated CCI, provided by LF, based on hospital coding data
PHX_ARRYTHMIA_CONDUCTION	Past history, arrythmia or conduction abnormality	Number	0/1	Updated CCI, provided by LF, based on hospital coding data
PHX_PVD	Past history, peripheral vascular disease	Number	0/1	Updated CCI, provided by LF, based on hospital coding data
PHX_COPD	Past history, COPD	Number	0/1	Updated CCI, provided by LF, based on hospital coding data
PHX_ASTHMA	Past history, asthma	Number	0/1	Updated CCI, provided by LF, based on hospital coding data
PHX_OSA_OHS	Past history, obstructive sleep apnoea / obesity hypoventilation syndrome	Number	0/1	Updated CCI, provided by LF, based on hospital coding data
PHX_ILD_CPD	Past history, interstitial lung disease / other chronic pulmonary disease	Number	0/1	Updated CCI, provided by LF, based on hospital coding data
PHX_SMOKER	Past history, current or previous smoker	Number	0/1	Updated CCI, provided by LF, based on hospital coding data
PHX_PE	Past history, pulmonary embolism	Number	0/1	Updated CCI, provided by LF, based on hospital coding data
PHX_DVT	Past history, deep vein thrombosis	Number	0/1	Updated CCI, provided by LF, based on hospital coding data
PHX_CEVD	Past history, cerebrovascular disease	Number	0/1	Updated CCI, provided by LF, based on hospital coding data
PHX_DEMENTIA	Past history, dementia	Number	0/1	Updated CCI, provided by LF, based on hospital coding data
PHX_HEMIPLEGIA	Past history, hemiplaegia	Number	0/1	Updated CCI, provided by LF, based on hospital coding data
PHX_CKD	Past history, chronic kidney disease	Number	0/1	Updated CCI, provided by LF, based on hospital coding data
PHX_DIALYSIS	Past history, dialysis dependence or transplanted	Number	0/1	Updated CCI, provided by LF, based on hospital coding data
PHX_CLD	Past history, chronic liver disease	Number	0/1	Updated CCI, provided by LF, based on hospital coding data
PHX_CIRRHOSIS	Past history, cirrhosis	Number	0/1	Updated CCI, provided by LF, based on hospital coding data
PHX_ETOH	Past history, current or previous alcohol use	Number	0/1	Updated CCI, provided by LF, based on hospital coding data
PHX_HTN	Past history, hypertension	Number	0/1	Updated CCI, provided by LF, based on hospital coding data
PHX_DM	Past history, diabetes uncomplicated	Number	0/1	Updated CCI, provided by LF, based on hospital coding data
PHX_DM_CX	Past history, diabetes with complications	Number	0/1	Updated CCI, provided by LF, based on hospital coding data
PHX_RHEUM	Past history, rheumatological condition	Number	0/1	Updated CCI, provided by LF, based on hospital coding data
PHX_PUD	Past history, peptic ulcer disease	Number	0/1	Updated CCI, provided by LF, based on hospital coding data
PHX_TUMOUR	Past history, tumour, non-cancerous	Number	0/1	Updated CCI, provided by LF, based on hospital coding data
PHX_CA_LOCAL	Past history, cancer without metastases	Number	0/1	Updated CCI, provided by LF, based on hospital coding data
PHX_CA_MET	Past history, cancer with metastases	Number	0/1	Updated CCI, provided by LF, based on hospital coding data
PHX_CA_LEUK	Past history, leukaemia	Number	0/1	Updated CCI, provided by LF, based on hospital coding data
PHX_CA_LYMPH	Past history, lymphoma	Number	0/1	Updated CCI, provided by LF, based on hospital coding data
PHX_HIV_AIDS	Past history, HIV / AIDS	Number	0/1	Updated CCI, provided by LF, based on hospital coding data
PHX_FRAILTY	Past history, frailty markers	Number	0/1	Updated CCI, provided by LF, based on hospital coding data
PHX_CCI	Past history, Charlson comorbidity score without age	Number		Updated CCI, provided by LF, based on hospital coding data
PHX_CCI_AGE	Past history, Charlson comorbidity score with age	Number		Updated CCI, provided by LF, based on hospital coding data
ED_EPISODE_ID	ED presentation unique identifier in CRDW	Number
ED_PRESENT_TIME	ED presentation date/time	Date/Time
ED_TRIAGE_REASON	ED triage reason	String
ED_REFERRED_MODE	ED referral method	String
ED_ARRIVAL_MODE	ED arrival mode	String
ED_ACUITY_CODE	ED triage acuity code (ATS)	Number
ED_DIAGNOSIS	ED diagnosis	String
ED_DISCHARGE	ED discharge destination	String
EPISODE_ID	Surgery inpatient episode unique identifier in CRDW	Number
HOSPITAL_ADMIT_TIME	First inpatient episode admission date/time	Date/Time
EPISODE_ADMIT_TIME	Surgery inpatient episode admission date/time	Date/Time
HOSPITAL_ADMIT_UNIT	First inpatient episode admission unit	String
EPISODE_ADMIT_UNIT	Surgery inpatient episode admission unit	String
HOSPITAL_ADMIT_TYPE	First inpatient episode admission type	String
EPISODE_ADMIT_TYPE	Surgery inpatient episode admission type	String
HOSPITAL_ADMIT_SOURCE	First inpatient episode admission source	String
EPISODE_ADMIT_SOURCE	Surgery inpatient episode admission source	String
HOSPITAL_ADMIT_PLANNED_LOS	First inpatient episode planned length of stay	String
EPISODE_ADMIT_PLANNED_LOS	Surgery inpatient episode planned length of stay	String
EPISODE_DIAGNOSIS	Surgery inpatient episode primary diagnosis	String
EPISODE_DIAGNOSIS_ICD	Surgery inpatient episode primary diagnosis ICD code	String
PREOP_OBS_HR	Heart rate, last recorded pre-operatively, within 12 months of surgery	Number	bpm	As recorded in Cerner observations, not in free text, ICU charts or paper charts
PREOP_OBS_SBP	Systolic blood pressure, last recorded pre-operatively, within 12 months of surgery	Number	mmHg	As recorded in Cerner observations, not in free text, ICU charts or paper charts
PREOP_OBS_DBP	Diastolic blood pressure, last recorded pre-operatively, within 12 months of surgery	Number	mmHg	As recorded in Cerner observations, not in free text, ICU charts or paper charts
PREOP_OBS_RR	Respiratory rate, last recorded pre-operatively, within 12 months of surgery	Number	pm	As recorded in Cerner observations, not in free text, ICU charts or paper charts
PREOP_OBS_SPO2	Oxygen saturation, last recorded pre-operatively, within 12 months of surgery	Number	%	As recorded in Cerner observations, not in free text, ICU charts or paper charts
PREOP_OBS_O2FLOW	Oxygen flow rate, last recorded pre-operatively, within 12 months of surgery	Number	L/min	As recorded in Cerner observations, not in free text, ICU charts or paper charts
PREOP_PATH_HB	Haemoglobin, last recorded pre-operatively, within 12 months of surgery	Number	g/L	From FBE only
PREOP_PATH_WCC	White cell count, last recorded pre-operatively, within 12 months of surgery	Number	x10^9/L
PREOP_PATH_PLT	Platelet count, last recorded pre-operatively, within 12 months of surgery	Number	x10^9/L
PREOP_PATH_NA	Sodium, last recorded pre-operatively, within 12 months of surgery	Number	mmol/L	From UEC only
PREOP_PATH_K	Potassium, last recorded pre-operatively, within 12 months of surgery	Number	mmol/L	From UEC only
PREOP_PATH_CL	Chloride, last recorded pre-operatively, within 12 months of surgery	Number	mmol/L	From UEC only
PREOP_PATH_HCO3	Bicarbonate, last recorded pre-operatively, within 12 months of surgery	Number	mmol/L	From UEC only
PREOP_PATH_UR	Urea, last recorded pre-operatively, within 12 months of surgery	Number	mmol/L	From UEC only
PREOP_PATH_CR	Creatinine, last recorded pre-operatively, within 12 months of surgery	Number	µmol/L	From UEC only
PREOP_PATH_GFR	Glomerular filtration rate, last recorded pre-operatively, within 12 months of surgery	Number	mL/min/1.73m2	From UEC only
PREOP_PATH_ALB	Albumin, last recorded pre-operatively, within 12 months of surgery	Number	g/L
PREOP_PATH_BIL	Bilirubin, last recorded pre-operatively, within 12 months of surgery	Number	mmol/L
PREOP_PATH_AST	Aspartate transaminase, last recorded pre-operatively, within 12 months of surgery	Number	µmol/L
PREOP_PATH_ALT	Alanine amino transferase, last recorded pre-operatively, within 12 months of surgery	Number	µmol/L
PREOP_PATH_ALP	Alkaline phosphatase, last recorded pre-operatively, within 12 months of surgery	Number	µmol/L
PREOP_PATH_GGT	Gamma glutamyl transferase, last recorded pre-operatively, within 12 months of surgery	Number	µmol/L
PREOP_PATH_TROP_I	Troponin I, last recorded pre-operatively, within 12 months of surgery	Number	ng/L
PREOP_PATH_TROP_T	Troponin T, last recorded pre-operatively, within 12 months of surgery	Number	ng/L
PREOP_PATH_HBA1C	HbA1c, last recorded pre-operatively, within 12 months of surgery	Number	%
PREOP_PATH_FERRITIN	Ferritin, last recorded pre-operatively, within 12 months of surgery	Number	µg/L
PREOP_PATH_NTPBNP	NT-pro-BNP, last recorded pre-operatively, within 12 months of surgery	Number	ng/L
PREOP_PATH_INR	INR, last recorded pre-operatively, within 12 months of surgery	Number	–
PREOP_PATH_PT	PT, last recorded pre-operatively, within 12 months of surgery	Number	sec
PREOP_PATH_APTT	APTT, last recorded pre-operatively, within 12 months of surgery	Number	sec
THEATRE_CASE_ID	Surgical case unique identifier in CRDW	Number
SURG_FACILITY	Surgical case campus / facility	String
SURG_UNIT	Surgical unit performing operation	String
SURG_NAME	Surgery name	String
SURG_NOTES	Surgery modifier	String
SURG_SCHEDULED_TYPE	Surgery scheduled urgency	String
SURG_SCHEDULED_DURATION	Surgery scheduled duration	String
SURG_EPISODE_TYPE	Surgery episode type	String
SURGEON	Primary surgeon providing care	String
ANAESTHETIST	Primary anaesthetist providing care	String
ANAESTHETIC_ASA	Patient's ASA recorded at surgery	String		Often incomplete
ANAESTHETIC_TYPE	Patient's anaesthetic type, as recorded by the surgeons	String		Often inaccurate
WOUND_CLASS	Patient's wound class	String
TIME_ANAESTHESIA_START	Anaesthesia start date/time	Date/Time
TIME_SURGERY_START	Surgery start date/time	Date/Time		Note: If no surgical start time, it is possible that the surgery did not happen
TIME_SURGERY_STOP	Surgery stop date/time	Date/Time
TIME_ANAESTHESIA_STOP	Anaesthesia stop date/time	Date/Time
TIME_IN_RECOVERY	Recovery arrival date/time	Date/Time
TIME_RECOVERY_DISCHARGE_READY	Recovery ready for discharge date/time	Date/Time
TIME_RECOVERY_DISCHARGE	Recovery discharged date/time	Date/Time
ITM_ORDER_ID	Intrathecal morphine, order prescription ID	Number
ITM_PRESCRIBED_DOSE	Intrathecal morphine, dose prescribed, on Cerner	Number
ITM_PRESCRIBED_UNITS	Intrathecal morphine, units of dose prescribed, on Cerner	String
ITM_PRESCRIBED_TIME	Intrathecal morphine, date/time prescribed, on Cerner	Date/Time
ITM_PRESCRIBED_STATUS	Intrathecal morphine, order status, on Cerner	String
ADMINISTERED_DOSE	Intrathecal morphine, dose administered, on Cerner	Number
ADMINISTERED_UNITS	Intrathecal morphine, units of dose administered, on Cerner	String
ADMINISTERED_TIME	Intrathecal morphine, date/time administered, on Cerner	Date/Time
ADMINISTERED_STATUS	Intrathecal morphine, administration status, on Cerner	String
INTRAOP_BG_SAO2_MAX	Intra-operative blood gas, SaO2, maximum valve	Number	%
INTRAOP_BG_SAO2_MIN	Intra-operative blood gas, SaO2, minimum valve	Number	%
INTRAOP_BG_PAO2_MAX	Intra-operative blood gas, PaO2, maximum valve	Number	mmHg
INTRAOP_BG_PAO2_MIN	Intra-operative blood gas, PaO2, minimum valve	Number	mmHg
INTRAOP_BG_FIO2_MAX	Intra-operative blood gas, FiO2, maximum valve	Number	%
INTRAOP_BG_FIO2_MIN	Intra-operative blood gas, FiO2, minimum valve	Number	%
INTRAOP_BG_PF_MAX	Intra-operative blood gas, PF ratio, maximum valve	Number	–
INTRAOP_BG_PF_MIN	Intra-operative blood gas, PF ratio, minimum valve	Number	–
INTRAOP_BG_PH_MAX	Intra-operative blood gas, pH, maximum valve	Number	–
INTRAOP_BG_PH_MIN	Intra-operative blood gas, pH, minimum valve	Number	–
INTRAOP_BG_PCO2_MAX	Intra-operative blood gas, PaCO2, maximum valve	Number	mmHg
INTRAOP_BG_PCO2_MIN	Intra-operative blood gas, PaCO2, minimum valve	Number	mmHg
INTRAOP_BG_BE_MAX	Intra-operative blood gas, base excess, maximum valve	Number	mmol/L
INTRAOP_BG_BE_MIN	Intra-operative blood gas, base excess, minimum valve	Number	mmol/L
INTRAOP_BG_HCO3_MAX	Intra-operative blood gas, bicarbonate, maximum valve	Number	mmol/L
INTRAOP_BG_HCO3_MIN	Intra-operative blood gas, bicarbonate, minimum valve	Number	mmol/L
INTRAOP_BG_LACT_MAX	Intra-operative blood gas, lactate, maximum valve	Number	mmol/L
INTRAOP_BG_LACT_MIN	Intra-operative blood gas, lactate, minimum valve	Number	mmol/L
INTRAOP_BG_NA_MAX	Intra-operative blood gas, sodium, maximum valve	Number	mmol/L
INTRAOP_BG_NA_MIN	Intra-operative blood gas, sodium, minimum valve	Number	mmol/L
INTRAOP_BG_K_MAX	Intra-operative blood gas, potassium, maximum valve	Number	mmol/L
INTRAOP_BG_K_MIN	Intra-operative blood gas, potassium, minimum valve	Number	mmol/L
INTRAOP_BG_CL_MAX	Intra-operative blood gas, chloride, maximum valve	Number	mmol/L
INTRAOP_BG_CL_MIN	Intra-operative blood gas, chloride, minimum valve	Number	mmol/L
INTRAOP_BG_CA_MAX	Intra-operative blood gas, calcium, maximum valve	Number	mmol/L
INTRAOP_BG_CA_MIN	Intra-operative blood gas, calcium, minimum valve	Number	mmol/L
INTRAOP_BG_HB_MAX	Intra-operative blood gas, haemoglobin, maximum valve	Number	g/L
INTRAOP_BG_HB_MIN	Intra-operative blood gas, haemoglobin, minimum valve	Number	g/L
INTRAOP_BG_BSL_MAX	Intra-operative blood gas, blood sugar level, maximum valve	Number	mmol/L
INTRAOP_BG_BSL_MIN	Intra-operative blood gas, blood sugar level, minimum valve	Number	mmol/L
INTRAOP_BG_BILI_MAX	Intra-operative blood gas, bilirubin, maximum valve	Number	µmol/L
INTRAOP_BG_BILI_MIN	Intra-operative blood gas, bilirubin, minimum valve	Number	µmol/L
INTRAOP_BG_CR_MAX	Intra-operative blood gas, creatinine, maximum valve	Number	µmol/L
INTRAOP_BG_CR_MIN	Intra-operative blood gas, creatinine, minimum valve	Number	µmol/L
PREOP_ICU_ADMIT	Patient admitted to ICU pre-operatively	Number	0/1
PREOP_ICU_HOURS	Number of hours admitted to ICU pre-operatively	Number	Hours
POSTOP_RHDU_ADMIT	Patient admitted to RHDU immediately post-operatively (within 6 hours of surgery end)	Number	0/1
POSTOP_RHDU_HOURS	Number of hours admitted to RHDU immediately post-operatively	Number	Hours
POSTOP_ICU_ADMIT	Patient admitted to ICU immediately post-operatively (within 6 hours of surgery end)	Number	0/1
POSTOP_ICU_ADMIT_DTTM	Date/time admitted to ICU immediately post-operatively (within 6 hours of surgery end)	Date/Time
WARD_ICU_ADMIT	Patient admitted to ICU not immediately post-operatively	Number	0/1
WARD_ICU_ADMIT_DTTM	Date/time admitted to ICU not immediately post-operatively	Date/Time
POSTOP_ICU_HOURS	Number of hours admitted to ICU post-operatively	Number	Hours
EPISODE_ICU_HOURS	Total number of hours admitted to ICU during inpatient episode	Number	Hours
EPISODE_RHDU_HOURS	Total number of hours admitted to RHDU during inpatient episode	Number	Hours
EPISODE_CCU_HOURS	Total number of hours admitted to CCU during inpatient episode	Number	Hours
EPISODE_MV_HOURS	Total number of hours admitted requiring mechanical ventilation during inpatient episode	Number	Hours
EPISODE_NIV_HOURS	Total number of hours admitted requiring non-invasive ventilation during inpatient episode	Number	Hours
POSTOP_PAIN_REST_D0_AVG	Average pain score, at rest, on D0 (day of surgery), as recorded on Cerner	Number	/10	If blank, no pain scores recorded during this time
POSTOP_PAIN_REST_D0_MIN	Minimum pain score, at rest, on D0 (day of surgery), as recorded on Cerner	Number	/10	If blank, no pain scores recorded during this time
POSTOP_PAIN_REST_D0_MAX	Maximum pain score, at rest, on D0 (day of surgery), as recorded on Cerner	Number	/10	If blank, no pain scores recorded during this time
POSTOP_PAIN_MOVE_D0_AVG	Average pain score, on movement, on D0 (day of surgery), as recorded on Cerner	Number	/10	If blank, no pain scores recorded during this time
POSTOP_PAIN_MOVE_D0_MIN	Minimum pain score, on movement, on D0 (day of surgery), as recorded on Cerner	Number	/10	If blank, no pain scores recorded during this time
POSTOP_PAIN_MOVE_D0_MAX	Maximum pain score, on movement, on D0 (day of surgery), as recorded on Cerner	Number	/10	If blank, no pain scores recorded during this time
POSTOP_PAIN_REST_D1_AVG	Average pain score, at rest, on D1, as recorded on Cerner	Number	/10	If blank, no pain scores recorded during this time
POSTOP_PAIN_REST_D1_MIN	Minimum pain score, at rest, on D1, as recorded on Cerner	Number	/10	If blank, no pain scores recorded during this time
POSTOP_PAIN_REST_D1_MAX	Maximum pain score, at rest, on D1, as recorded on Cerner	Number	/10	If blank, no pain scores recorded during this time
POSTOP_PAIN_MOVE_D1_AVG	Average pain score, on movement, on D1, as recorded on Cerner	Number	/10	If blank, no pain scores recorded during this time
POSTOP_PAIN_MOVE_D1_MIN	Minimum pain score, on movement, on D1, as recorded on Cerner	Number	/10	If blank, no pain scores recorded during this time
POSTOP_PAIN_MOVE_D1_MAX	Maximum pain score, on movement, on D1, as recorded on Cerner	Number	/10	If blank, no pain scores recorded during this time
POSTOP_PAIN_REST_D2_AVG	Average pain score, at rest, on D2, as recorded on Cerner	Number	/10	If blank, no pain scores recorded during this time
POSTOP_PAIN_REST_D2_MIN	Minimum pain score, at rest, on D2, as recorded on Cerner	Number	/10	If blank, no pain scores recorded during this time
POSTOP_PAIN_REST_D2_MAX	Maximum pain score, at rest, on D2, as recorded on Cerner	Number	/10	If blank, no pain scores recorded during this time
POSTOP_PAIN_MOVE_D2_AVG	Average pain score, on movement, on D2, as recorded on Cerner	Number	/10	If blank, no pain scores recorded during this time
POSTOP_PAIN_MOVE_D2_MIN	Minimum pain score, on movement, on D2, as recorded on Cerner	Number	/10	If blank, no pain scores recorded during this time
POSTOP_PAIN_MOVE_D2_MAX	Maximum pain score, on movement, on D2, as recorded on Cerner	Number	/10	If blank, no pain scores recorded during this time
POSTOP_PAIN_REST_D3_AVG	Average pain score, at rest, on D3, as recorded on Cerner	Number	/10	If blank, no pain scores recorded during this time
POSTOP_PAIN_REST_D3_MIN	Minimum pain score, at rest, on D3, as recorded on Cerner	Number	/10	If blank, no pain scores recorded during this time
POSTOP_PAIN_REST_D3_MAX	Maximum pain score, at rest, on D3, as recorded on Cerner	Number	/10	If blank, no pain scores recorded during this time
POSTOP_PAIN_MOVE_D3_AVG	Average pain score, on movement, on D3, as recorded on Cerner	Number	/10	If blank, no pain scores recorded during this time
POSTOP_PAIN_MOVE_D3_MIN	Minimum pain score, on movement, on D3, as recorded on Cerner	Number	/10	If blank, no pain scores recorded during this time
POSTOP_PAIN_MOVE_D3_MAX	Maximum pain score, on movement, on D3, as recorded on Cerner	Number	/10	If blank, no pain scores recorded during this time
POSTOP_OMEDD_D0	Total OMEDD use, on D0 (day of surgery), as recorded on Cerner	Number	mg	Does not include PCA use
POSTOP_OMEDD_D1	Total OMEDD use, on D1, as recorded on Cerner	Number	mg	Does not include PCA use
POSTOP_OMEDD_D2	Total OMEDD use, on D2, as recorded on Cerner	Number	mg	Does not include PCA use
POSTOP_OMEDD_D3	Total OMEDD use, on D3, as recorded on Cerner	Number	mg	Does not include PCA use
POSTOP_NSAID_D0	NSAID use, on D0 (day of surgery), as recorded on Cerner	Number	0/1
POSTOP_NSAID_D1	NSAID use, on D1, as recorded on Cerner	Number	0/1
POSTOP_NSAID_D2	NSAID use, on D2, as recorded on Cerner	Number	0/1
POSTOP_NSAID_D3	NSAID use, on D3, as recorded on Cerner	Number	0/1
POSTOP_PARACETAMOL_D0	Paracetamol use, on D0 (day of surgery), as recorded on Cerner	Number	0/1
POSTOP_PARACETAMOL_D1	Paracetamol use, on D1, as recorded on Cerner	Number	0/1
POSTOP_PARACETAMOL_D2	Paracetamol use, on D2, as recorded on Cerner	Number	0/1
POSTOP_PARACETAMOL_D3	Paracetamol use, on D3, as recorded on Cerner	Number	0/1
POSTOP_ANTIEMETICS_D0	Number of antiemetics used, on D0 (day of surgery), as recorded on Cerner	Number
POSTOP_ANTIEMETICS_D1	Number of antiemetics used, on D1, as recorded on Cerner	Number
POSTOP_ANTIEMETICS_D2	Number of antiemetics used, on D2, as recorded on Cerner	Number
POSTOP_ANTIEMETICS_D3	Number of antiemetics used, on D3, as recorded on Cerner	Number
POSTOP_BG_SAO2_MIN	Post-operative blood gas, lowest SaO2, until hospital discharge	Number	%
POSTOP_BG_PAO2_MIN	Post-operative blood gas, lowest PaO2 , until hospital discharge	Number	mmHg
POSTOP_BG_FIO2_MAX	Post-operative blood gas, highest FiO2 , until hospital discharge	Number	%
POSTOP_BG_PF_MIN	Post-operative blood gas, lowest PF ratio, until hospital discharge	Number	–
POSTOP_BG_PH_MIN	Post-operative blood gas, lowest pH, until hospital discharge	Number
POSTOP_BG_PCO2_MAX	Post-operative blood gas, lowest PaCO2, until hospital discharge	Number	mmHg
POSTOP_BG_BE_MIN	Post-operative blood gas, lowest base excess, until hospital discharge	Number	mmol/L
POSTOP_BG_HCO3_MIN	Post-operative blood gas, lowest bicarbonate, until hospital discharge	Number	mmol/L
POSTOP_BG_LACT_MAX	Post-operative blood gas, highest lactate, until hospital discharge	Number	mmol/L
POSTOP_BG_NA_MIN	Post-operative blood gas, lowest sodium, until hospital discharge	Number	mmol/L
POSTOP_BG_K_MAX	Post-operative blood gas, highest potassium, until hospital discharge	Number	mmol/L
POSTOP_BG_CL_MAX	Post-operative blood gas, highest chloride, until hospital discharge	Number	mmol/L
POSTOP_BG_CA_MIN	Post-operative blood gas, lowest calcium, until hospital discharge	Number	mmol/L
POSTOP_BG_HB_MIN	Post-operative blood gas, lowest haemoglobin, until hospital discharge	Number	g/L
POSTOP_BG_BSL_MAX	Post-operative blood gas, highest blood sugar level, until hospital discharge	Number	mmol/L
POSTOP_BG_BILI_MAX	Post-operative blood gas, highest bilirubin, until hospital discharge	Number	µmol/L
POSTOP_BG_CR_MAX	Post-operative blood gas, highest creatinine, until hospital discharge	Number	µmol/L
POSTOP_HB_MIN	Haemoglobin, lowest recorded post-operatively, within 30 days of surgery	Number	g/L	From FBE only
POSTOP_WCC_MAX	White cell count, highest recorded post-operatively, within 30 days of surgery	Number	x10^9/L	From FBE only
POSTOP_PLT_MIN	Platelet count, lowest recorded post-operatively, within 30 days of surgery	Number	x10^9/L	From FBE only
POSTOP_NA_MIN	Sodium, lowest recorded post-operatively, within 30 days of surgery	Number	mmol/L	From UEC only
POSTOP_K_MAX	Potassium, highest recorded post-operatively, within 30 days of surgery	Number	mmol/L	From UEC only
POSTOP_CL_MAX	Chloride, highest recorded post-operatively, within 30 days of surgery	Number	mmol/L	From UEC only
POSTOP_HCO3_MIN	Bicarbonate, lowest recorded post-operatively, within 30 days of surgery	Number	mmol/L	From UEC only
POSTOP_UR_MAX	Urea, highest recorded post-operatively, within 30 days of surgery	Number	mmol/L	From UEC only
POSTOP_CR_MAX	Creatinine, highest recorded post-operatively, within 30 days of surgery	Number	µmol/L	From UEC only
POSTOP_GFR_MIN	Glomerular filtration rate, lowest recorded post-operatively, within 30 days of surgery	Number	mL/min/1.73m2	From UEC only
POSTOP_ALB_MIN	Albumin, lowest recorded post-operatively, within 30 days of surgery	Number	g/L
POSTOP_BIL_MAX	Bilirubin, highest recorded post-operatively, within 30 days of surgery	Number	µmol/L
POSTOP_TROP_I_MAX	Troponin I, highest recorded post-operatively, within 30 days of surgery	Number	ng/L
POSTOP_TROP_T_MAX	Troponin T, highest recorded post-operatively, within 30 days of surgery	Number	ng/L
POSTOP_CRP_MAX	CRP, highest recorded post-operatively, within 30 days of surgery	Number	mg/L
MET_PREOP_TOTAL	Number of MET calls pre-operatively during surgery inpatient episode	Number
MET_POSTOP_TOTAL	Number of MET calls post-operatively during surgery inpatient episode	Number
MET1_POSTOP_CALL_TIME	First post-operative MET, call time	Date/Time
MET1_POSTOP_ARRIVAL_TIME	First post-operative MET, arrival time	Date/Time
MET1_POSTOP_PRIMARY_REASON	First post-operative MET, primary reason	String
MET1_POSTOP_RESUS_BEFORE	First post-operative MET, resus status before MET	String
MET1_POSTOP_RESUS_AFTER	First post-operative MET, resus status after MET	String
MET1_POSTOP_SEPSIS	First post-operative MET, suspected sepsis	String
MET1_POSTOP_OUTCOME	First post-operative MET, outcome	String
CX_AMI	Post-operative complication, AMI	Number	0/1	As determined by ICD coding
CX_ARRYTHMIA_CONDUCTION	Post-operative complication, arrythmia or new conduction abnormality	Number	0/1	As determined by ICD coding
CX_FLUID_OVERLOAD	Post-operative complication, fluid overload	Number	0/1	As determined by ICD coding
CX_PLEURAL_EFFUSION	Post-operative complication, pleural effusion	Number	0/1	As determined by ICD coding
CX_HAEMOTHORAX	Post-operative complication, haemothorax	Number	0/1	As determined by ICD coding
CX_PNEUMOTHORAX	Post-operative complication, pneumothorax	Number	0/1	As determined by ICD coding
CX_PYOTHORAX	Post-operative complication, pyothorax	Number	0/1	As determined by ICD coding
CX_PNEUMONIA	Post-operative complication, pneumoia	Number	0/1	As determined by ICD coding
CX_RESP_FAIL	Post-operative complication, respiratory failure	Number	0/1	As determined by ICD coding
CX_CEVD	Post-operative complication, cerebrovascular accident	Number	0/1	As determined by ICD coding
CX_DELIRIUM	Post-operative complication, delirium	Number	0/1	As determined by ICD coding
CX_AKI	Post-operative complication, acute kidney injury	Number	0/1	As determined by ICD coding
CX_ELECTROLYTE	Post-operative complication, electrolyte derangement	Number	0/1	As determined by ICD coding
CX_ACID_BASE	Post-operative complication, acid base derangement	Number	0/1	As determined by ICD coding
CX_UTI	Post-operative complication, urinary tract infection	Number	0/1	As determined by ICD coding
CX_ALI	Post-operative complication, acute liver injury	Number	0/1	As determined by ICD coding
CX_ILEUS_OBSTRUCTION	Post-operative complication, ileus or obstruction	Number	0/1	As determined by ICD coding
CX_NAUSEA_VOMIT	Post-operative complication, nausea or vomitting	Number	0/1	As determined by ICD coding
CX_MALNUTRITION	Post-operative complication, malnutrition / protein deficiency	Number	0/1	As determined by ICD coding
CX_DYSGLYCAEMIA	Post-operative complication, dysglycaemia	Number	0/1	As determined by ICD coding
CX_PE	Post-operative complication, pulmonary embolism	Number	0/1	As determined by ICD coding
CX_DVT	Post-operative complication, deep vein thrombosis	Number	0/1	As determined by ICD coding
CX_ANAEMIA	Post-operative complication, anaemia	Number	0/1	As determined by ICD coding
CX_BLEEDING	Post-operative complication, bleeding	Number	0/1	As determined by ICD coding
CX_ABDOMINAL_INFECTION	Post-operative complication, abdominal infection	Number	0/1	As determined by ICD coding
CX_INTESTINAL_INJURY	Post-operative complication, intestinal injury	Number	0/1	As determined by ICD coding
CX_PANCREATIC_INJURY	Post-operative complication, pancreatic injury	Number	0/1	As determined by ICD coding
CX_BILE_LEAK	Post-operative complication, bile leak	Number	0/1	As determined by ICD coding
CX_FISTULA	Post-operative complication, fistula	Number	0/1	As determined by ICD coding
CX_WOUND_COMPLICATION	Post-operative complication, wound complication	Number	0/1	As determined by ICD coding
CX_PAIN	Post-operative complication, severe pain	Number	0/1	As determined by ICD coding
CX_SEPSIS	Post-operative complication, sepsis	Number	0/1	As determined by ICD coding
CX_HYPOTENSION_HYPOVOLAEMIA	Post-operative complication, hypotension / hypovolaemia	Number	0/1	As determined by ICD coding
CX_SHOCK	Post-operative complication, shock	Number	0/1	As determined by ICD coding
CX_PRESSURE_INJURY	Post-operative complication, pressure injury	Number	0/1	As determined by ICD coding
RTT_THEATRE_CASE_ID	Return to theatre surgery unique identifier in CRDW	Number
RTT_FACILITY	Return to theatre surgical facility	String
RTT_UNIT	Return to theatre surgical unit	String
RTT_NAME	Return to theatre surgery name	String
RTT_MODIFIER	Return to theatre surgery modifier	String
RTT_SCHEDULED_TYPE	Return to theatre surgery scheduled type	String
RTT_START_TIME	Return to theatre surgery start date/time	Date/Time
DAOH_90	Days alive and out of hospital at 90-days post-operatively	Number	Days
EPISODE_DISCHARGE_TIME	Surgery inpatient episode discharge time	Date/Time
HOSPITAL_DISCHARGE_TIME	Hospital inpatient episode discharge time	Date/Time
EPISODE_HITH_DAYS	Surgery inpatient episode HITH days	Number	Days
HOSPITAL_HITH_DAYS	Hospital inpatient episode HITH days	Number	Days
EPISODE_DISCHARGE_DEST	Surgery inpatient episode discharge destination	String
HOSPITAL_DISCHARGE_DEST	Hospital inpatient episode discharge destination	String
EPISODE_READMIT_PLAN	Surgery inpatient episode readmission plan	String
HOSPITAL_READMIT_PLAN	Hospital inpatient episode readmission plan	String
READMIT_EPISODE_ID	Re-admission episode unique identifier in CRDW	Number
READMIT_TIME	Re-admission date/time	Date/Time
READMIT_UNIT	Re-admission unit	String
READMIT_DIAGNOSIS	Re-admission diagnosis	String
READMIT_DIAGNOSIS_ICD	Re-admission diagnosis ICD code	String
DOD	Date of death	Date/Time		If known
DECEASED_30D	Deceased within 30 days of surgery	Number	0/1	If known
DECEASED_IP	Deceased while inpatient	Number	0/1	If known
DECEASED	Deceased flag	Number	0/1	If known
VARIABLE	HOSPITAL	SEX	OPERATION_GROUP	OPERATION_SPECIFIC	MAJOR/MINOR	TECHNIQUE	SEDATION_SCORE
0	WARRINGAL	MALE	MAJOR LIVER	CENTRAL HEPATECTOMY	MINOR < 4	OPEN	AWAKE AND ALERT
1	KNOX	FEMALE	MINOR LIVER	LEFT HEPATECTOMY	MAJOR = 4 OR MORE	LAPAROSCOPIC	OCCASIONALLY DROWSY; EASILY ROUSED
2	AUSTIN		WHIPPLES	EXTENDED LEFT HEPATECTOMY	MINOR + MAJOR		OFTEN DROWSY; EASILY ROUSED WITH TOUCH
3			OTHER PANCREATIC	LEFT LATERAL HEPATECTOMY/SEGMENTAL			SOMNOLENT; DIFFICULT TO ROUSE
4				RIGHT HEPATECTOMY
5				EXTENDED RIGHT HEPATECTOMY
6				STAGED RIGHT HEPATECTOMY
7				SEGMENTAL RESECTION
8				WEDGE RESECTION
9				ALPPS
10				HEPATICOJEJUNOSTOMY
11				WHIPPLE'S PROCEDURE
12				DISTAL PANCREATECTOMY
13				CENTRAL PANCREATECTOMY
14				TOTAL PANCREATECTOMY
15
